# Supplementary material for: The App Behavior Change Scale: Creation of a Scale to Assess the Potential of Apps to Promote Behavior Change
Source: JMIR Mhealth Uhealth. 2019 Jan 25;7(1):e11130. doi: 10.2196/11130 (PMC6367670; doi:10.2196/11130)
Supplement: Multimedia Appendix 1 [file mhealth_v7i1e11130_app1.xlsx]

## Sheet: Sheet1
Author Number	Name of Instrument	Author	Subheading	Question	Assessment Criteria	Classification
8	Evaluation Checklist	Choi	Function to interact with others	Connected to online communities	Yes or No	App functions
8	Evaluation Checklist	Choi	Function to interact with others	Connected to social media	Yes or No	App functions
8	Evaluation Checklist	Choi	Function to interact with others	Function to offer or record messages to cheer up	Yes or No	App functions
8	Evaluation Checklist	Choi	Function to interact with others	Offers at least 1 of the relatedness features above	Yes or No	App functions
9	Evaluation Checklist	Chomutare	Not Listed	Disease related alerts and reminders	Yes or No	App functions
9	Evaluation Checklist	Chomutare	Not Listed	Integration of social media functions	Yes or No	App functions
9	Evaluation Checklist	Chomutare	Not Listed	Disease related data export and communication	Yes or No	App functions
9	Evaluation Checklist	Chomutare	Not Listed	Synchronisation with personal health record (PHR) systems or patient portals	Yes or No	App functions
13	Evaluation Checklist	Eng	Not Listed	Social Forums/ Blogs	Not Listed	App functions
14	Evaluation Checklist	Ferron	Guideline	Connect to a quitline	Not Listed	App functions
39	Evaluation Checklist	Thornton	Adherence to Australian Guidelines	Arrange for follow-up	Yes or No	Change techniques
15	Evaluation Checklist	Hoeppner	Prevalence of Tailoring with respect to adherence to guidelines	Arrange follow ups	Predetermined multiple choice	App functions
16	Evaluation Checklist	Huckvale	Functionality	What services does the app demand?	Predetermined multiple choice	App functions
16	Evaluation Checklist	Huckvale	Functionality	Requires network connectivity to work?	Yes or No	App functions
16	Evaluation Checklist	Huckvale	Functionality	Uses google health?	Yes or No	App functions
16	Evaluation Checklist	Huckvale	Content and attribution	Does the app include advertisements	Yes or No	App functions
16	Evaluation Checklist	Huckvale	Content and attribution	Does the app offer paid for enhancements?	yes or No	App functions
16	Evaluation Checklist	Huckvale	Content and attribution	Does the app offer online help system?	Short answer	App functions
17	Evaluation Checklist	Hundert	Descriptive Information	Technical requirements	Not Listed	App functions
17	Evaluation Checklist	Hundert	Descriptive Information	Reminders	Not Listed	App functions
17	Evaluation Checklist	Hundert	Descriptive Information	Ability to use the app without internet connection	Not Listed	App functions
21	Evaluation Checklist	Mobasheri	App function	Social networking tools	Not Listed	App functions
26	Evidence based behavioural strategies	Pagoto	Strategy	Nutrition label reading	Not Listed	App functions
26	Evidence based behavioural strategies	Pagoto	Additional technology assisted strategies	Barcode scanner	Not Listed	App functions
26	Evidence based behavioural strategies	Pagoto	Additional technology assisted strategies	Online social network	Not Listed	App functions
26	Evidence based behavioural strategies	Pagoto	Additional technology assisted strategies	Email reminder to track	Not Listed	App functions
26	Evidence based behavioural strategies	Pagoto	Additional technology assisted strategies	Email reminder of mealtime	Not Listed	App functions
26	Evidence based behavioural strategies	Pagoto	Additional technology assisted strategies	Calendar function	Not Listed	App functions
27	ALFA4Hearning Model	Paglialonga	Implementation	Interaction with other apps, services or web	Not Listed	App functions
27	ALFA4Hearning Model	Paglialonga	Implementation	Wireless data transmission	Not Listed	App functions
27	ALFA4Hearning Model	Paglialonga	Service	Education and information	Not Listed	App functions
31	App Technology and Design	Plaza	ICT Features Included	Text messaging or short message service reminders or similar	Not Listed	App functions
31	App Technology and Design	Plaza	ICT Features Included	Camera and other device for collecting and monitoring data	Not Listed	App functions
31	App Technology and Design	Plaza	ICT Features Included	Communication tools to other mobile phone features and existing apps	Not Listed	App functions
31	App Technology and Design	Plaza	ICT Features Included	Programming interaces suitable for users	Not Listed	App functions
31	App Technology and Design	Plaza	ICT Features Included	Automated sensing through sensing devices	Not Listed	App functions
31	App Technology and Design	Plaza	ICT Features Included	Web interface for connectivity and data exhanging	Not Listed	App functions
31	App Technology and Design	Plaza	ICT Features Included	Other available technology features	Not Listed	App functions
31	App Technology and Design	Plaza	Design and Characteristics of functionalities	Online or remote accessing to trainers or health professionals for personalised monitoring and coaching	Not Listed	App functions
31	App Technology and Design	Plaza	Design and Characteristics of functionalities	Other available functionality	Not Listed	App functions
32	Codebook	Radovic	Reminders	Sends Reminders	Predetermined multiple choice	App functions
34	Adapted Questionnaire	Robustillo	Not Listed	In the app, is there information on the accessibility features?	Not Listed	App functions
34	Adapted Questionnaire	Robustillo	Not Listed	Does the app have a page of FAQs?	Not Listed	App functions
34	Adapted Questionnaire	Robustillo	Not Listed	Does the app have a help page?	Not Listed	App functions
34	Adapted Questionnaire	Robustillo	Not Listed	Is there a mechanism to contact technical support?	Not Listed	App functions
35	Evaluation Checklist	Sama	Engagement method	Social referencing	Not Listed	App functions
35	Evaluation Checklist	Sama	Engagement method	Other	Not Listed	App functions
37	Mobile Health Apps Evaluation Data Set	Singh, Karandeep	App functionality	Can the app sync directly with a peripheral device	Short answer	App functions
37	Mobile Health Apps Evaluation Data Set	Singh, Karandeep	App functionality	If the app is an iOS app, is it compatiable with HealthKit?	Yes or No	App functions
37	Mobile Health Apps Evaluation Data Set	Singh, Karandeep	App functionality	If the app is an Android app, is it compatible with Google fit?	Yes or No	App functions
37	Mobile Health Apps Evaluation Data Set	Singh, Karandeep	Patient Engagement	Does the app engage users through social media? If so, how?	Predetermined multiple choice with other option	App functions
37	Mobile Health Apps Evaluation Data Set	Singh, Karandeep	Patient Engagement	How does the app handle communication or sharing of information with caregivers?	Predetermined multiple choice	App functions
37	Mobile Health Apps Evaluation Data Set	Singh, Karandeep	Patient Engagement	How does the app handle communication or sharing of information with clinicians?	Predetermined multiple choice	App functions
39	Evaluation Checklist	Thornton	Adherence to Australian Guidelines	Ask for tobacco use status	Yes or No	Change techniques
1	Evaluation Checklist	Aguirre et al. 2014	General Description	Topic	Not Listed	App General
1	Evaluation Checklist	Aguirre et al. 2015	General Description	Description	Not Listed	App General
22	BCT Taxonomy	Morrissey	Antecedents	Adding objects to the environment	Not Listed	Change techniques
1	Evaluation Checklist	Aguirre et al. 2017	General Description	Rating from store	Not Listed	App General
1	Evaluation Checklist	Aguirre et al. 2018	General Description	Technical Features	Not Listed	App General
1	Evaluation Checklist	Aguirre et al. 2019	General Description	Sponsoring of Human Services organisation	Not Listed	App General
44	BCT Taxonomy	Yang	Antecedents	Adding objects to the environment	Not Listed	Change techniques
6	Evaluation Checklist	Bender	Not Listed	Year of release	Not Listed	App General
22	BCT Taxonomy	Morrissey	Antecedents	Avoidance/reducing exposure to cue for the behaviour	Not Listed	Change techniques
6	Evaluation Checklist	Bender	Not Listed	Affiliation	Predetermined multiple choice and 'other' line	App General
6	Evaluation Checklist	Bender	Not Listed	Condition	Not Listed	App General
6	Evaluation Checklist	Bender	Not Listed	Sources of app information	Not Listed	App General
6	Evaluation Checklist	Bender	Not Listed	Features	Predetermined multiple choice and 'other' line	App General
6	Evaluation Checklist	Bender	Not Listed	Multimedia used	Predetermined multiple choice and 'other' line	App General
6	Evaluation Checklist	Bender	Not Listed	Purpose	Predetermined multiple choice and 'other' line	App General
8	Evaluation Checklist	Choi	Description Characteristics	Market Type	Predetermined multiple choice	App General
44	BCT Taxonomy	Yang	Antecedents	Avoidance/reducing exposure to cue for the behaviour	Not Listed	Change techniques
22	BCT Taxonomy	Morrissey	Antecedents	Body changes	Not Listed	Behaviour monitoring
8	Evaluation Checklist	Choi	Description Characteristics	Contents Type	Predetermined multiple choice	App General
44	BCT Taxonomy	Yang	Antecedents	Body changes	Not Listed	Behaviour monitoring
22	BCT Taxonomy	Morrissey	Antecedents	Distraction	Not Listed	Change techniques
11	Evaluation Checklist	Derbyshire	Not Listed	Star Rating	Not Listed	App General
11	Evaluation Checklist	Derbyshire	Not Listed	Users' Comments	Not Listed	App General
12	Evaluation Checklist	Direito	Descriptive Information	Frequency of downloads	Not Listed	App General
44	BCT Taxonomy	Yang	Antecedents	Distraction	Not Listed	Change techniques
12	Evaluation Checklist	Direito	Descriptive Information	Total rating	Not Listed	App General
12	Evaluation Checklist	Direito	Descriptive Information	Total 'hate it' rating	Not Listed	App General
12	Evaluation Checklist	Direito	Descriptive Information	Total 'don't like it' rating	Not Listed	App General
12	Evaluation Checklist	Direito	Descriptive Information	Total 'it's ok' rating	Not Listed	App General
12	Evaluation Checklist	Direito	Descriptive Information	Total 'it's good' rating	Not Listed	App General
12	Evaluation Checklist	Direito	Descriptive Information	Total 'it's great' rating	Not Listed	App General
12	Evaluation Checklist	Direito	Descriptive Information	Customer reviews	Not Listed	App General
22	BCT Taxonomy	Morrissey	Antecedents	Restructuring the physical environment	Not Listed	Change techniques
44	BCT Taxonomy	Yang	Antecedents	Restructuring the physical environment	Not Listed	Change techniques
22	BCT Taxonomy	Morrissey	Antecedents	Restructuring the social environment	Not Listed	Change techniques
15	Evaluation Checklist	Hoeppner	Basic Descriptors	Nuisance factors	Predetermined multiple choice	App General
15	Evaluation Checklist	Hoeppner	Basic Descriptors	Average file size (in MB)	Predetermined multiple choice	App General
15	Evaluation Checklist	Hoeppner	Basic Descriptors	Guidance to navigate the app	Predetermined multiple choice	App General
15	Evaluation Checklist	Hoeppner	Basic Descriptors	Quality ratings	Predetermined multiple choice	App General
15	Evaluation Checklist	Hoeppner	Basic Descriptors	Average number of stars based on 10+ raters	Predetermined multiple choice	App General
15	Evaluation Checklist	Hoeppner	Basic Descriptors	Content of the app	Predetermined multiple choice	App General
44	BCT Taxonomy	Yang	Antecedents	Restructuring the social environment	Not Listed	Change techniques
19	Functional Characteristics	Kumar et al.	App Characteristics	Price	Not Listed	App General
16	Evaluation Checklist	Huckvale	Basic Details	First realease	Yes or No	App General
30	MARS	Patel	App Classification	Affiliations	Predetermined multiple choice	App General
16	Evaluation Checklist	Huckvale	Basic Details	Release quarter	Short answer	App General
38	MARS	Sullivan	App Classification	Affiliations	Predetermined multiple choice	App General
16	Evaluation Checklist	Huckvale	Basic Details	Addon cost	Short answer	App General
16	Evaluation Checklist	Huckvale	Basic Details	Addon feature	Short answer	App General
16	Evaluation Checklist	Huckvale	Basic Details	Total cost of obtaining fully functional version of the app	Short answer	App General
30	MARS	Patel	App Classification	Age Group	Predetermined multiple choice	Participant General
16	Evaluation Checklist	Huckvale	Basic Details	Source country	Short answer	App General
16	Evaluation Checklist	Huckvale	Basic Details	Website	Short answer	App General
38	MARS	Sullivan	App Classification	Age Group	Predetermined multiple choice	Participant General
16	Evaluation Checklist	Huckvale	Basic Details	Download count census date	Date	App General
30	MARS	Patel	App Classification	App Name	Short answer	App General
38	MARS	Sullivan	App Classification	App Name	Short answer	App General
30	MARS	Patel	App Classification	Brief description	Short answer	App General
16	Evaluation Checklist	Huckvale	Functionality	Stated or implied target	Predetermined multiple choice	App General
16	Evaluation Checklist	Huckvale	Functionality	Interpreted target	Predetermined multiple choice	App General
16	Evaluation Checklist	Huckvale	HON Domains	Is the app purpose clear from the product advert?	Yes or No	App General
16	Evaluation Checklist	Huckvale	HON Domains	Does the app publisher disclose it's funding model?	Yes or No	App General
17	Evaluation Checklist	Hundert	Descriptive Information	Date and version	Not Listed	App General
38	MARS	Sullivan	App Classification	Brief description	Short answer	App General
30	MARS	Patel	App Classification	Cost- upgrade version	Short answer	App General
19	Functional Characteristics	Kumar et al.	App Characteristics	Size in megabytes	Not Listed	App General
19	Functional Characteristics	Kumar et al.	App Characteristics	Proportion of free apps	Not Listed	App General
38	MARS	Sullivan	App Classification	Cost- upgrade version	Short answer	App General
30	MARS	Patel	App Classification	Cost-basic version	Short answer	App General
38	MARS	Sullivan	App Classification	Cost-basic version	Short answer	App General
30	MARS	Patel	App Classification	Focus	Predetermined multiple choice with other option	App General
19	Functional Characteristics	Kumar et al.	User interation metric	Positive reviews	Not Listed	App General
19	Functional Characteristics	Kumar et al.	User interation metric	Negative reviews	Not Listed	App General
38	MARS	Sullivan	App Classification	Focus	Predetermined multiple choice with other option	App General
30	MARS	Patel	App Classification	Last update	Short answer	App General
38	MARS	Sullivan	App Classification	Last update	Short answer	App General
20	Evaluation Checklist	Middelweerd	Descriptive Information	Name of app producer	Not Listed	App General
20	Evaluation Checklist	Middelweerd	Descriptive Information	Date it was downloaded	Not Listed	App General
20	Evaluation Checklist	Middelweerd	Descriptive Information	Name of app store	Not Listed	App General
30	MARS	Patel	App Classification	N ratings all versions	Short answer	App General
38	MARS	Sullivan	App Classification	N ratings all versions	Short answer	App General
21	Evaluation Checklist	Mobasheri	Data Extraction	Year of release and publisher information	Not Listed	App General
21	Evaluation Checklist	Mobasheri	Data Extraction	App price	Not Listed	App General
30	MARS	Patel	App Classification	N ratings this version	Short answer	App General
21	Evaluation Checklist	Mobasheri	Data Extraction	Focus of the app within the field of breast medicine	Not Listed	App General
21	Evaluation Checklist	Mobasheri	Data Extraction	App function	Not Listed	App General
21	Evaluation Checklist	Mobasheri	Data Extraction	Number and length of written reviews	Not Listed	App General
21	Evaluation Checklist	Mobasheri	Data Extraction	Number and score of star rating reviews	Not Listed	App General
24	Evaluation Checklist	Nicholas	Description Characteristics	App platform	Not Listed	App General
38	MARS	Sullivan	App Classification	N ratings this version	Short answer	App General
24	Evaluation Checklist	Nicholas	Description Characteristics	Network connectivity	Not Listed	App General
30	MARS	Patel	App Classification	Platform	Short answer	App General
24	Evaluation Checklist	Nicholas	Description Characteristics	Average user-scored star rating	Not Listed	App General
24	Evaluation Checklist	Nicholas	Description Characteristics	Primary function	Not Listed	App General
24	Evaluation Checklist	Nicholas	Description Characteristics	App source	Not Listed	App General
27	ALFA4Hearning Model	Paglialonga	Descriptive Information	App description	Not Listed	App General
27	ALFA4Hearning Model	Paglialonga	Descriptive Information	User manual	Not Listed	App General
27	ALFA4Hearning Model	Paglialonga	Descriptive Information	User support	Not Listed	App General
27	ALFA4Hearning Model	Paglialonga	Descriptive Information	App version	Not Listed	App General
38	MARS	Sullivan	App Classification	Platform	Short answer	App General
30	MARS	Patel	App Classification	Rating all versions	Short answer	App General
28	Evaluation Checklist	Pandey	Not Listed	Uploading agency	Predetermined multiple choice	App General
38	MARS	Sullivan	App Classification	Rating all versions	Short answer	App General
28	Evaluation Checklist	Pandey	Not Listed	Type of information	Predetermined multiple choice	App General
28	Evaluation Checklist	Pandey	Not Listed	Scientific validation	Predetermined multiple choice	App General
28	Evaluation Checklist	Pandey	Not Listed	Usefulness	Predetermined multiple choice	App General
29	Evaluation Checklist	Pandher	General Description	Smartphone platform	Not Listed	App General
29	Evaluation Checklist	Pandher	General Description	Cost and file size	Not Listed	App General
30	MARS	Patel	App Classification	Rating this version	Short answer	App General
38	MARS	Sullivan	App Classification	Rating this version	Short answer	App General
29	Evaluation Checklist	Pandher	General Description	Download frequency	Not Listed	App General
29	Evaluation Checklist	Pandher	General Description	App development	Not Listed	App General
30	MARS	Patel	App Classification	Technical aspects of the app	Predetermined multiple choice	Content
38	MARS	Sullivan	App Classification	Technical aspects of the app	Predetermined multiple choice	Content
30	MARS	Patel	App Classification	Theoretical Background/ strategies	Predetermined multiple choice with other option	App General
38	MARS	Sullivan	App Classification	Theoretical Background/ strategies	Predetermined multiple choice with other option	App General
30	MARS	Patel	App Classification	Version	Short answer	App General
38	MARS	Sullivan	App Classification	Version	Short answer	App General
30	MARS	Patel	App Quality Ratings	Accuracy of app description: Does app contain what is described?	Predetermined multiple choice	App General
38	MARS	Sullivan	App Quality Ratings	Accuracy of app description: Does app contain what is described?	Predetermined multiple choice	App General
30	MARS	Patel	App Quality Ratings	Credibility: Does the app come from a legitimate source?	Predetermined multiple choice	Appropriate
38	MARS	Sullivan	App Quality Ratings	Credibility: Does the app come from a legitimate source?	Predetermined multiple choice	Appropriate
30	MARS	Patel	App Quality Ratings	Customisation: Does it provide/retain all necessary settings/preferences for apps features?	Predetermined multiple choice	Experience
38	MARS	Sullivan	App Quality Ratings	Customisation: Does it provide/retain all necessary settings/preferences for apps features?	Predetermined multiple choice	Experience
30	MARS	Patel	App Quality Ratings	Ease of use: How easy is it to learn how to use the app; how clear are the menue labels/icons and instructions?	Predetermined multiple choice	Usability
38	MARS	Sullivan	App Quality Ratings	Ease of use: How easy is it to learn how to use the app; how clear are the menue labels/icons and instructions?	Predetermined multiple choice	Usability
30	MARS	Patel	App Quality Ratings	Entertainment: is the app fun/ entertaining to use? Does it use any strategies to increase engagement through entertainment?	Predetermined multiple choice	Experience
38	MARS	Sullivan	App Quality Ratings	Entertainment: is the app fun/ entertaining to use? Does it use any strategies to increase engagement through entertainment?	Predetermined multiple choice	Experience
31	App Technology and Design	Plaza	ICT Features Included	Smartphone features and operating system	Not Listed	App General
32	Codebook	Radovic	Age Groups	App specifically mentions ages it is for	Predetermined multiple choice	App General
32	Codebook	Radovic	Audience	Specific type of auidence the app is marked toward	Predetermined multiple choice	App General
32	Codebook	Radovic	Creator	Who created the app	Predetermined multiple choice	App General
32	Codebook	Radovic	Descritptions used	Adjectives or other terms which are used to describe the app	Predetermined multiple choice	App General
30	MARS	Patel	App Quality Ratings	Evidence base: Has the app been trialled/tested; must be verified by evidence in scientific literature.	Predetermined multiple choice	Appropriate
38	MARS	Sullivan	App Quality Ratings	Evidence base: Has the app been trialled/tested; must be verified by evidence in scientific literature.	Predetermined multiple choice	Appropriate
32	Codebook	Radovic	App purpose	Apparent purpose of app	Predetermined multiple choice	App General
32	Codebook	Radovic	Relevant	Relevant to search topic	Predetermined multiple choice	App General
32	Evaluation Checklist	Radovic	General App Characteristics	Additional capabilities	Predetermined multiple choice	App General
32	Evaluation Checklist	Radovic	General App Characteristics	Age groups	Predetermined multiple choice	App General
30	MARS	Patel	App Quality Ratings	Gestural design: Are interactions consistent and intuitive across all components/ screens?	Predetermined multiple choice	Usability
32	Evaluation Checklist	Radovic	General App Characteristics	Creator	Predetermined multiple choice	App General
32	Evaluation Checklist	Radovic	General App Characteristics	Inactivity	Predetermined multiple choice	App General
38	MARS	Sullivan	App Quality Ratings	Gestural design: Are interactions consistent and intuitive across all components/ screens?	Predetermined multiple choice	Usability
30	MARS	Patel	App Quality Ratings	Goals: Does app have specific, measurable and achievable goals?	Predetermined multiple choice	Change techniques
38	MARS	Sullivan	App Quality Ratings	Goals: Does app have specific, measurable and achievable goals?	Predetermined multiple choice	Change techniques
32	Evaluation Checklist	Radovic	General App Characteristics	Presence of testimonials	Not Listed	App General
33	Quality Criteria Assessment	Reynoldson et al.	Description	Name	Short answer	App General
33	Quality Criteria Assessment	Reynoldson et al.	Description	Operating system and version	Short answer	App General
30	MARS	Patel	App Quality Ratings	Graphics: How high is the quality/resolution of graphics used for buttons/icons/menus/content?	Predetermined multiple choice	Usability
33	Quality Criteria Assessment	Reynoldson et al.	Description	Presence of free "lite" version	Short answer	App General
33	Quality Criteria Assessment	Reynoldson et al.	Description	Download size	Short answer	App General
33	Quality Criteria Assessment	Reynoldson et al.	Description	Date of last update	Short answer	App General
38	MARS	Sullivan	App Quality Ratings	Graphics: How high is the quality/resolution of graphics used for buttons/icons/menus/content?	Predetermined multiple choice	Usability
33	Quality Criteria Assessment	Reynoldson et al.	Description	Number of ratings	Short answer	App General
30	MARS	Patel	App Quality Ratings	Interactivity: Does it allow user input, provide feedback, contain prompts?	Predetermined multiple choice	Experience
33	Quality Criteria Assessment	Reynoldson et al.	Description	Overall purpose	Short answer	App General
33	Quality Criteria Assessment	Reynoldson et al.	Description	Main method of recording pain	Short answer	App General
33	Quality Criteria Assessment	Reynoldson et al.	Description	Data input	Short answer	App General
33	Quality Criteria Assessment	Reynoldson et al.	Description	Extra resources	Short answer	App General
33	Quality Criteria Assessment	Reynoldson et al.	Description	Any other features	Short answer	App General
38	MARS	Sullivan	App Quality Ratings	Interactivity: Does it allow user input, provide feedback, contain prompts?	Predetermined multiple choice	Experience
33	Quality Criteria Assessment	Reynoldson et al.	Developer	Individual or team	Short answer	App General
33	Quality Criteria Assessment	Reynoldson et al.	Clinical Content	Does the application remain true to the claims made by the developer in the market description?	Yes or No	App General
34	Evaluation Checklist	Robustillo	Design and Relevance	Intended audience	Not Listed	App General
34	Evaluation Checklist	Robustillo	Design and Relevance	Purpose and objectives	Not Listed	App General
34	Evaluation Checklist	Robustillo	Quality and security of information	Property	Not Listed	App General
34	Evaluation Checklist	Robustillo	Quality and security of information	Funding and sponsorship	Not Listed	App General
34	Evaluation Checklist	Robustillo	Quality and security of information	Assurance	Not Listed	App General
34	Evaluation Checklist	Robustillo	Quality and security of information	Funding sources	Not Listed	App General
34	Evaluation Checklist	Robustillo	Provision of services	Technical support	Not Listed	App General
34	Evaluation Checklist	Robustillo	Provision of services	Consultation	Not Listed	App General
34	Evaluation Checklist	Robustillo	Provision of services	e-commerce	Not Listed	App General
34	Evaluation Checklist	Robustillo	Provision of services	Publicity	Not Listed	App General
34	Adapted Questionnaire	Robustillo	Not Listed	For which operating systems is your app designed?	Not Listed	App General
34	Adapted Questionnaire	Robustillo	Not Listed	For which devices is your app designed?	Not Listed	App General
34	Adapted Questionnaire	Robustillo	Not Listed	Does the app web site belong to a partner?	Not Listed	App General
34	Adapted Questionnaire	Robustillo	Not Listed	Does the app follow the design guidelines contained in the official guidelines?	Not Listed	App General
34	Adapted Questionnaire	Robustillo	Not Listed	Does the health app provide information on the sources of funding?	Not Listed	App General
34	Adapted Questionnaire	Robustillo	Not Listed	Before the app is downloaded, is it specified whether registeration is required and the data collected for the same?	Not Listed	App General
34	Adapted Questionnaire	Robustillo	Not Listed	Does it describe the app, before discharge, the purpose and use of personal information?	Not Listed	App General
34	Adapted Questionnaire	Robustillo	Not Listed	Have you detected malicious codes in scanning the app?	Not Listed	App General
30	MARS	Patel	App Quality Ratings	Interest: Is the app interesting to use? Does it use any strategies to increase engagement by presenting its content in an interesting wway?	Predetermined multiple choice	Experience
36	Codebook for Content Analysis	Shen	Variable	Organisational affiliation	Predetermined multiple choice	App General
36	Codebook for Content Analysis	Shen	Variable	Content source	Predetermined multiple choice	App General
38	MARS	Sullivan	App Quality Ratings	Interest: Is the app interesting to use? Does it use any strategies to increase engagement by presenting its content in an interesting wway?	Predetermined multiple choice	Experience
36	Codebook for Content Analysis	Shen	Variable	Main purpose	Predetermined multiple choice	App General
36	Codebook for Content Analysis	Shen	Variable	User Interface	Predetermined multiple choice	App General
36	Codebook for Content Analysis	Shen	Variable	Media type	Predetermined multiple choice	App General
37	Mobile Health Apps Evaluation Data Set	Singh, Karandeep	General	App ID	Short answer	App General
37	Mobile Health Apps Evaluation Data Set	Singh, Karandeep	General	Permission to name	Yes or No	App General
30	MARS	Patel	App Quality Ratings	Layout: Is arrangement and size of buttons/icons/menus/content on the creen appropriate or zoomable if needed?	Predetermined multiple choice	Usability
37	Mobile Health Apps Evaluation Data Set	Singh, Karandeep	General	Reviewer	Predetermined multiple choice	App General
38	MARS	Sullivan	App Quality Ratings	Layout: Is arrangement and size of buttons/icons/menus/content on the creen appropriate or zoomable if needed?	Predetermined multiple choice	Usability
37	Mobile Health Apps Evaluation Data Set	Singh, Karandeep	General	OS	Predetermined multiple choice	App General
37	Mobile Health Apps Evaluation Data Set	Singh, Karandeep	General	Which population is the app targeting?	Predetermined multiple choice	App General
37	Mobile Health Apps Evaluation Data Set	Singh, Karandeep	General	How would you best categorise the app developer?	Predetermined multiple choice	App General
37	Mobile Health Apps Evaluation Data Set	Singh, Karandeep	General	Were patients involved in app development or quality control?	Yes or No	App General
37	Mobile Health Apps Evaluation Data Set	Singh, Karandeep	General	Does the app make reference to disease specific guidelines?	Yes or No	App General
37	Mobile Health Apps Evaluation Data Set	Singh, Karandeep	General	Does the app claim to be compliant with the FDA guidelines surrounding regulation of mobile medical apps?	Yes or No	App General
37	Mobile Health Apps Evaluation Data Set	Singh, Karandeep	App functionality	Does the app require a login?	Yes or No	App General
30	MARS	Patel	App Quality Ratings	Navigation: Is moving betweek screens logical/accurate/appropriate/uninterrupted; are all necessary screen links present?	Predetermined multiple choice	Usability
37	Mobile Health Apps Evaluation Data Set	Singh, Karandeep	Consumer Rating	IOS average rating	Not Listed	App General
37	Mobile Health Apps Evaluation Data Set	Singh, Karandeep	Consumer Rating	iOS Num rating	Not Listed	App General
37	Mobile Health Apps Evaluation Data Set	Singh, Karandeep	Consumer Rating	Android average rating	Not Listed	App General
37	Mobile Health Apps Evaluation Data Set	Singh, Karandeep	Consumer Rating	Android Num rating	Not Listed	App General
37	Mobile Health Apps Evaluation Data Set	Singh, Karandeep	Consumer Rating	Android Num downloards	Not Listed	App General
37	Mobile Health Apps Evaluation Data Set	Singh, Karandeep	Cost	iOS only: Price to download the app (in dollars)	Numerical value-	App General
37	Mobile Health Apps Evaluation Data Set	Singh, Karandeep	Cost	iOS only: Price to purchase all in app purchase (in dollars)	Numerical value-	App General
37	Mobile Health Apps Evaluation Data Set	Singh, Karandeep	Cost	iOS only: Annual price to purchase a subscription (in dollars)	Numerical value-	App General
37	Mobile Health Apps Evaluation Data Set	Singh, Karandeep	Cost	Android only: Price to download the app (in dollars)	Numerical value-	App General
37	Mobile Health Apps Evaluation Data Set	Singh, Karandeep	Cost	Android only: Price to purchase all in app purchase (in dollars)	Numerical value-	App General
37	Mobile Health Apps Evaluation Data Set	Singh, Karandeep	Cost	Android only: Annual price to purchase a subscription (in dollars)	Numerical value-	App General
42	Evaluation Checklist	Wearing	Catorgorised	Function	0-3 Rating	App General
38	MARS	Sullivan	App Quality Ratings	Navigation: Is moving betweek screens logical/accurate/appropriate/uninterrupted; are all necessary screen links present?	Predetermined multiple choice	Usability
42	Evaluation Checklist	Wearing	Catorgorised	User-derived star rating	0-3 Rating	App General
43	Evaluation Checklist	Weaver	Descriptive analysis	Store	Predetermined multiple choice	App General
30	MARS	Patel	App Quality Ratings	Performance: How accurately/fast do the app features and compoents work?	Predetermined multiple choice	Usability
38	MARS	Sullivan	App Quality Ratings	Performance: How accurately/fast do the app features and compoents work?	Predetermined multiple choice	Usability
43	Evaluation Checklist	Weaver	Descriptive analysis	User star rating	Predetermined multiple choice	App General
43	Evaluation Checklist	Weaver	Descriptive analysis	Country of origin	Short answer	App General
43	Evaluation Checklist	Weaver	Descriptive analysis	Main focus	Predetermined multiple choice	App General
43	Evaluation Checklist	Weaver	Descriptive analysis	Purpose of app	Predetermined multiple choice with other option	App General
30	MARS	Patel	App Quality Ratings	Quality of information: Is app content correct, well written and relevant to the goal/ topic of the app?	Predetermined multiple choice	Content
38	MARS	Sullivan	App Quality Ratings	Quality of information: Is app content correct, well written and relevant to the goal/ topic of the app?	Predetermined multiple choice	Content
30	MARS	Patel	App Quality Ratings	Quality of information: Is the extent coverage within the scope of the app; and comprehensive but concise?	Predetermined multiple choice	Content
38	MARS	Sullivan	App Quality Ratings	Quality of information: Is the extent coverage within the scope of the app; and comprehensive but concise?	Predetermined multiple choice	Content
30	MARS	Patel	App Quality Ratings	Target group: Is the app content appropriate for your target audience?	Predetermined multiple choice	Experience
38	MARS	Sullivan	App Quality Ratings	Target group: Is the app content appropriate for your target audience?	Predetermined multiple choice	Experience
30	MARS	Patel	App Quality Ratings	Visual appeal: How good does the app look?	Predetermined multiple choice	Design
38	MARS	Sullivan	App Quality Ratings	Visual appeal: How good does the app look?	Predetermined multiple choice	Design
30	MARS	Patel	App Quality Ratings	Visual information: Is visual explanation of concepts- through charts/ graphs/ images/ videos etc.- clear, logical and correct?	Predetermined multiple choice	Design
38	MARS	Sullivan	App Quality Ratings	Visual information: Is visual explanation of concepts- through charts/ graphs/ images/ videos etc.- clear, logical and correct?	Predetermined multiple choice	Design
30	MARS	Patel	App Specific	Attitudes: This app is likely to change attitudes towards improving [insert target health behaviour]	5 point Likert Scale	Experience
38	MARS	Sullivan	App Specific	Attitudes: This app is likely to change attitudes towards improving [insert target health behaviour]	5 point Likert Scale	Experience
30	MARS	Patel	App Specific	Awareness: This app is likely to increase awareness of the importance of addressing [insert target health behaviour]	5 point Likert Scale	Experience
38	MARS	Sullivan	App Specific	Awareness: This app is likely to increase awareness of the importance of addressing [insert target health behaviour]	5 point Likert Scale	Experience
30	MARS	Patel	App Specific	Behaviour change: Use of this app is likely to increase/decrease [insert target health behaviour]	5 point Likert Scale	Experience
1	Evaluation Checklist	Aguirre et al. 2021	Research	Are there any ongoing evaluations of the application beyond star ratings that would inform HSOs, users, the mental health community and others of the effectiveness of these applications in suicide prevention?	Not Listed	Appropriate
1	Evaluation Checklist	Aguirre et al. 2033	Appropriateness in functionality to the issue of interest-suicide prevention	Are the presented intervention components evidence- based?	Not Listed	Appropriate
1	Evaluation Checklist	Aguirre et al. 2034	Appropriateness in functionality to the issue of interest-suicide prevention	Is there an option to contatc a help line immedicately?	Not Listed	Appropriate
2	Evaluated usability and assessment criteria for diabetes apps for the elderly.	Madlen Arnhold, Dipl-Soz et al.	Comprehensibility	Avoidance of foreign language and technical terms	5 point Likert Scale	Appropriate
2	Evaluated usability and assessment criteria for diabetes apps for the elderly.	Madlen Arnhold, Dipl-Soz et al.	General Characteristics	Reducing probability of erroneous data input by limiteing choice to meaningful values	5 point Likert Scale	Appropriate
2	Evaluated usability and assessment criteria for diabetes apps for the elderly.	Madlen Arnhold, Dipl-Soz et al.	General Characteristics	Efficient proofreading mode and/or helpful uder feedback, for examples, in case of erroneous data input	5 point Likert Scale	Appropriate
2	Evaluated usability and assessment criteria for diabetes apps for the elderly.	Madlen Arnhold, Dipl-Soz et al.	General Characteristics	Avoidance of registration at online platforms	Dichotomous scale	Appropriate
38	MARS	Sullivan	App Specific	Behaviour change: Use of this app is likely to increase/decrease [insert target health behaviour]	5 point Likert Scale	Experience
30	MARS	Patel	App Specific	Help seeking: Use of this app is likely to encourage further help seeking for [insert target health behaviour]	5 point Likert Scale	Experience
30	Evaluation Checklist	Patel	Cultural appropriateness criteria	Does the app emphasise family/whanau involvement?	Not Listed	Appropriate
30	Evaluation Checklist	Patel	Cultural appropriateness criteria	Does the app include Maori forms of traditional medicine (rongoa)?	Not Listed	Appropriate
30	Evaluation Checklist	Patel	Cultural appropriateness criteria	Does the app include elements of whakapono (trust, honesty, integrity)?	Not Listed	Appropriate
30	Evaluation Checklist	Patel	Cultural appropriateness criteria	Does the app avoid use of graphic images?	Not Listed	Appropriate
30	Evaluation Checklist	Patel	Cultural appropriateness criteria	Does the app include traditional Maori games or practices?	Not Listed	Appropriate
34	Adapted Questionnaire	Robustillo	Not Listed	Is the level of evidence of grade of recommendation used indicated?	Not Listed	Appropriate
37	Mobile Health Apps Evaluation Data Set	Singh, Karandeep	General	Was an appropriate clinical expert involved in the app development or quality control?	Yes or No	Appropriate
38	MARS	Sullivan	App Specific	Help seeking: Use of this app is likely to encourage further help seeking for [insert target health behaviour]	5 point Likert Scale	Experience
30	MARS	Patel	App Specific	Intention to change: This app is likely to increase intentions/motivation to address [insert target health behaviour]	5 point Likert Scale	Experience
9	Evaluation Checklist	Chomutare	Self-monitoring	Blood Glucose	Yes or No	Behaviour monitoring
9	Evaluation Checklist	Chomutare	Self-monitoring	Weight	Yes or No	Behaviour monitoring
9	Evaluation Checklist	Chomutare	Self-monitoring	Physical Activity	Yes or No	Behaviour monitoring
9	Evaluation Checklist	Chomutare	Self-monitoring	Diet	Yes or No	Behaviour monitoring
9	Evaluation Checklist	Chomutare	Self-monitoring	Insulin and medication	Yes or No	Behaviour monitoring
9	Evaluation Checklist	Chomutare	Self-monitoring	Blood pressure	Yes or No	Behaviour monitoring
13	Evaluation Checklist	Eng	Not Listed	Tracking and visualisation of health information	Not Listed	Behaviour monitoring
16	Evaluation Checklist	Huckvale	Education	Monitoring/ assessment skills	Predetermined multiple choice	Behaviour monitoring
17	Evaluation Checklist	Hundert	Descriptive Information	Assessment schemes	Predetermined multiple choice	Behaviour monitoring
38	MARS	Sullivan	App Specific	Intention to change: This app is likely to increase intentions/motivation to address [insert target health behaviour]	5 point Likert Scale	Experience
17	Evaluation Checklist	Hundert	Descriptive Information	Presence of headache entry log	Not Listed	Behaviour monitoring
17	Evaluation Checklist	Hundert	Descriptive Information	Headache characteristics and related variables measured	Not Listed	Behaviour monitoring
17	Evaluation Checklist	Hundert	Quailty assessment	Clinically relevant headache varaibles measured	Not Listed	Behaviour monitoring
17	Evaluation Checklist	Hundert	Quailty assessment	Headache severity/intensity	Not Listed	Behaviour monitoring
17	Evaluation Checklist	Hundert	Quailty assessment	Headache triggers	Not Listed	Behaviour monitoring
17	Evaluation Checklist	Hundert	Quailty assessment	Headache frequency	Not Listed	Behaviour monitoring
17	Evaluation Checklist	Hundert	Quailty assessment	Headache duration	Not Listed	Behaviour monitoring
17	Evaluation Checklist	Hundert	Quailty assessment	Time of headache onset	Not Listed	Behaviour monitoring
17	Evaluation Checklist	Hundert	Quailty assessment	Date of headache	Not Listed	Behaviour monitoring
17	Evaluation Checklist	Hundert	Quailty assessment	Presence of aura	Not Listed	Behaviour monitoring
17	Evaluation Checklist	Hundert	Quailty assessment	Menses	Not Listed	Behaviour monitoring
17	Evaluation Checklist	Hundert	Quailty assessment	Headache pain location	Not Listed	Behaviour monitoring
17	Evaluation Checklist	Hundert	Quailty assessment	Headache pain quality	Not Listed	Behaviour monitoring
17	Evaluation Checklist	Hundert	Quailty assessment	Life events (eg travel, exercise)	Not Listed	Behaviour monitoring
17	Evaluation Checklist	Hundert	Quailty assessment	Prodrome symptoms	Not Listed	Behaviour monitoring
17	Evaluation Checklist	Hundert	Quailty assessment	Sought care from health professionals	Not Listed	Behaviour monitoring
17	Evaluation Checklist	Hundert	Quailty assessment	Worry/ anxiety/ fear rating	Not Listed	Behaviour monitoring
17	Evaluation Checklist	Hundert	Quailty assessment	Stress/ mood rating	Not Listed	Behaviour monitoring
17	Evaluation Checklist	Hundert	Quailty assessment	Sleep rating	Not Listed	Behaviour monitoring
19	Functional Characteristics	Kumar et al.	Functional Characteristics	Tracking function	Predetermined multiple choice	Behaviour monitoring
21	Evaluation Checklist	Mobasheri	App function	Clinical guideline tools	Not Listed	Behaviour monitoring
21	Evaluation Checklist	Mobasheri	App function	Appointment management tools	Not Listed	Behaviour monitoring
30	MARS	Patel	App Specific	Knowledge: This app is likely to increase knowledge/understanding of [insert target health behaviour]	5 point Likert Scale	Experience
38	MARS	Sullivan	App Specific	Knowledge: This app is likely to increase knowledge/understanding of [insert target health behaviour]	5 point Likert Scale	Experience
30	MARS	Patel	App Subjective Quality	How many times do you think you would use this app in the next 12 months if it was relevant to you?	Predetermined multiple choice	Experience
38	MARS	Sullivan	App Subjective Quality	How many times do you think you would use this app in the next 12 months if it was relevant to you?	Predetermined multiple choice	Experience
30	MARS	Patel	App Subjective Quality	What is your overall star rating of this app?	5 point Likert Scale	Experience
38	MARS	Sullivan	App Subjective Quality	What is your overall star rating of this app?	5 point Likert Scale	Experience
30	MARS	Patel	App Subjective Quality	Would you pay for this app?	Predetermined multiple choice	Experience
38	MARS	Sullivan	App Subjective Quality	Would you pay for this app?	Predetermined multiple choice	Experience
23	Evaluation Checklist	Nguyen	Medication Reminder	Can store medication names	Not Listed	Behaviour monitoring
23	Evaluation Checklist	Nguyen	Medication Reminder	Can set time-based medication reminder	Not Listed	Behaviour monitoring
23	Evaluation Checklist	Nguyen	Medication Reminder	Can store medication dosages	Not Listed	Behaviour monitoring
23	Evaluation Checklist	Nguyen	Medication Reminder	Can record if medication was taken or skipped	Not Listed	Behaviour monitoring
23	Evaluation Checklist	Nguyen	Medication Reminder	Can record reason for skipping medication	Not Listed	Behaviour monitoring
23	Evaluation Checklist	Nguyen	Behavioural modification	Can track medication- taking progress over time	Not Listed	Behaviour monitoring
23	Evaluation Checklist	Nguyen	Behavioural modification	Allows user to set a medication taking goal	Not Listed	Behaviour monitoring
23	Evaluation Checklist	Nguyen	Behavioural modification	Provides reinforcement for logging medication as taken	Not Listed	Behaviour monitoring
23	Evaluation Checklist	Nguyen	Behavioural modification	Includes a feature to promote soliving related to adherence barriers	Not Listed	Behaviour monitoring
23	Evaluation Checklist	Nguyen	Behavioural modification	Provides a mechanism for sharing user history	Not Listed	Behaviour monitoring
25	Evaluation Checklist	Nie	Self- management features	Diet management	Not Listed	Behaviour monitoring
25	Evaluation Checklist	Nie	Self- management features	Weight management	Not Listed	Behaviour monitoring
25	Evaluation Checklist	Nie	Self- management features	Blood glucose monitoring	Not Listed	Behaviour monitoring
25	Evaluation Checklist	Nie	Self- management features	Physical activity/ exercise monitoring	Not Listed	Behaviour monitoring
25	Evaluation Checklist	Nie	Self- management features	Communication with healthcare providers	Not Listed	Behaviour monitoring
25	Evaluation Checklist	Nie	Self- management features	Insulin management	Not Listed	Behaviour monitoring
25	Evaluation Checklist	Nie	Self- management features	Oral diabetes medication management	Not Listed	Behaviour monitoring
25	Evaluation Checklist	Nie	Self- management features	Blood pressure monitoring	Not Listed	Behaviour monitoring
25	Evaluation Checklist	Nie	Self- management features	Disease-related alerts/ reminders	Not Listed	Behaviour monitoring
25	Evaluation Checklist	Nie	Self- management features	Calorie count	Not Listed	Behaviour monitoring
25	Evaluation Checklist	Nie	Self- management features	Body mass index monitoring	Not Listed	Behaviour monitoring
25	Evaluation Checklist	Nie	Self- management features	Cholesterol monitoring	Not Listed	Behaviour monitoring
26	Evidence based behavioural strategies	Pagoto	Additional technology assisted strategies	Negative thought/ stress tracking	Not Listed	Behaviour monitoring
26	Evidence based behavioural strategies	Pagoto	Additional technology assisted strategies	Automatic activity tracking	Not Listed	Behaviour monitoring
27	ALFA4Hearning Model	Paglialonga	Service	Assistive Tools	Not Listed	Behaviour monitoring
29	Evaluation Checklist	Pandher	Self-monitoring	Seizure diary	Not Listed	Behaviour monitoring
29	Evaluation Checklist	Pandher	Self-monitoring	Medication tracking	Not Listed	Behaviour monitoring
29	Evaluation Checklist	Pandher	Self-monitoring	Video recording	Not Listed	Behaviour monitoring
30	Evaluation Checklist	Patel	Weight loss specific criteria	Calculate body mass index	Not Listed	Behaviour monitoring
30	Evaluation Checklist	Patel	Weight loss specific criteria	Track changes in weight	Not Listed	Behaviour monitoring
30	Evaluation Checklist	Patel	Weight loss specific criteria	Record and track food eaten?	Not Listed	Behaviour monitoring
31	App Technology and Design	Plaza	Design and Characteristics of functionalities	Tracking and monitoring personal mindfulness practice and health information	Predetermined multiple choice	Behaviour monitoring
33	Quality Criteria Assessment	Reynoldson et al.	Clinical Content	Site of pain	Yes or No	Behaviour monitoring
33	Quality Criteria Assessment	Reynoldson et al.	Clinical Content	Onset	Yes or No	Behaviour monitoring
33	Quality Criteria Assessment	Reynoldson et al.	Clinical Content	Character of pain	Yes or No	Behaviour monitoring
33	Quality Criteria Assessment	Reynoldson et al.	Clinical Content	Radiation of pain	Yes or No	Behaviour monitoring
33	Quality Criteria Assessment	Reynoldson et al.	Clinical Content	Associated symptoms	Yes or No	Behaviour monitoring
33	Quality Criteria Assessment	Reynoldson et al.	Clinical Content	Timing	Yes or No	Behaviour monitoring
33	Quality Criteria Assessment	Reynoldson et al.	Clinical Content	Exacerbating or relieving factors	Yes or No	Behaviour monitoring
33	Quality Criteria Assessment	Reynoldson et al.	Clinical Content	Environment	Yes or No	Behaviour monitoring
33	Quality Criteria Assessment	Reynoldson et al.	Clinical Content	Severity	Yes or No	Behaviour monitoring
30	MARS	Patel	App Subjective Quality	Would you recommend the app to people who might benefit from it?	Predetermined multiple choice	Experience
38	MARS	Sullivan	App Subjective Quality	Would you recommend the app to people who might benefit from it?	Predetermined multiple choice	Experience
33	Quality Criteria Assessment	Reynoldson et al.	Clinical Content	Results	Yes or No	Behaviour monitoring
35	Evaluation Checklist	Sama	Engagement method	Progress tracking	Not Listed	Behaviour monitoring
35	Evaluation Checklist	Sama	Engagement method	Reinforcement tracking	Not Listed	Behaviour monitoring
3	Drinkaware App Survey	Attwood	App Usage	Do you have any futher comments on your reasons for stopping using the Drinkaware app?	Short answer	Experience
43	Evaluation Checklist	Weaver	Descriptive analysis	Testing app accuracy of BAC	Not Listed	Behaviour monitoring
8	Evaluation Checklist	Choi	Appearance	Gain and loss both	Yes or No	Change techniques
8	Evaluation Checklist	Choi	Appearance	Gain only	Yes or No	Change techniques
8	Evaluation Checklist	Choi	Appearance	Loss only	Yes or No	Change techniques
22	BCT Taxonomy	Morrissey	Associations	Associative learning	Not Listed	Change techniques
44	BCT Taxonomy	Yang	Associations	Associative learning	Not Listed	Change techniques
22	BCT Taxonomy	Morrissey	Associations	Cue signalling rewards	Not Listed	Change techniques
44	BCT Taxonomy	Yang	Associations	Cue signalling rewards	Not Listed	Change techniques
22	BCT Taxonomy	Morrissey	Associations	Exposure	Not Listed	Change techniques
4	Evaluation Checklist	Azar	Cognitive strategies	Perceived benefits	Short answer with numerical value- 1 or 0	Change techniques
4	Evaluation Checklist	Azar	Cognitive strategies	Perceived barriers	Short answer with numerical value- 1 or 0	Change techniques
4	Evaluation Checklist	Azar	Cognitive strategies	Perceived risks	Short answer with numerical value- 1 or 0	Change techniques
4	Evaluation Checklist	Azar	Cognitive strategies	Self-efficacy	Short answer with numerical value- 1 or 0	Change techniques
44	BCT Taxonomy	Yang	Associations	Exposure	Not Listed	Change techniques
4	Evaluation Checklist	Azar	Cognitive strategies	Perceived social norms	Short answer with numerical value- 1 or 0	Change techniques
22	BCT Taxonomy	Morrissey	Associations	Prompts/ cues	Not Listed	Change techniques
4	Evaluation Checklist	Azar	Behaviour strategies	Realistic goal setting	Short answer with numerical value- 1 or 0	Change techniques
44	BCT Taxonomy	Yang	Associations	Prompts/ cues	Not Listed	Change techniques
22	BCT Taxonomy	Morrissey	Associations	Reduce prompts/cues	Not Listed	Change techniques
4	Evaluation Checklist	Azar	Behaviour strategies	Self- reward	Short answer with numerical value- 1 or 0	Change techniques
44	BCT Taxonomy	Yang	Associations	Reduce prompts/cues	Not Listed	Change techniques
4	Evaluation Checklist	Azar	Behaviour strategies	Modeling/ vicarious leaning	Short answer with numerical value- 1 or 0	Change techniques
22	BCT Taxonomy	Morrissey	Associations	Remove access to the reward	Not Listed	Change techniques
44	BCT Taxonomy	Yang	Associations	Remove access to the reward	Not Listed	Change techniques
4	Evaluation Checklist	Azar	Emotion- focused strategies	Negative affect management	Short answer with numerical value- 1 or 0	Change techniques
4	Evaluation Checklist	Azar	Therapeutic interventions	Skill-building/ overview	Short answer with numerical value- 1 or 0	Change techniques
4	Evaluation Checklist	Azar	Therapeutic interventions	Increasing knowledge	Short answer with numerical value- 1 or 0	Change techniques
22	BCT Taxonomy	Morrissey	Associations	Remove aversive stimulus	Not Listed	Change techniques
44	BCT Taxonomy	Yang	Associations	Remove aversive stimulus	Not Listed	Change techniques
22	BCT Taxonomy	Morrissey	Associations	Satiation	Not Listed	Change techniques
5	Evaluation Checklist	Bardus	Change techniques	Feedback on outcomes	Numerical value- 1 or 0	Change techniques
44	BCT Taxonomy	Yang	Associations	Satiation	Not Listed	Change techniques
15	Evaluation Checklist	Hoeppner	Basic Descriptors	Number of downloads	Predetermined multiple choice	App General
15	Evaluation Checklist	Hoeppner	Basic Descriptors	Price Type	Predetermined multiple choice	App General
16	Evaluation Checklist	Huckvale	Basic Details	App Name	Short answer	App General
5	Evaluation Checklist	Bardus	Change techniques	Review behaviour goals	Numerical value- 1 or 0	Change techniques
5	Evaluation Checklist	Bardus	Change techniques	Discrepancy behaviour/goal	Numerical value- 1 or 0	Change techniques
5	Evaluation Checklist	Bardus	Change techniques	Instruction on behaviour	Numerical value- 1 or 0	Change techniques
5	Evaluation Checklist	Bardus	Change techniques	Social comparrison	Numerical value- 1 or 0	Change techniques
16	Evaluation Checklist	Huckvale	Basic Details	Average user rating	Short answer	App General
5	Evaluation Checklist	Bardus	Change techniques	Information on health consequences	Numerical value- 1 or 0	Change techniques
16	Evaluation Checklist	Huckvale	Basic Details	Cost	Short answer	App General
16	Evaluation Checklist	Huckvale	Basic Details	Language	Short answer	Design
5	Evaluation Checklist	Bardus	Change techniques	Behaviour substitutions non specific reward	Numerical value- 1 or 0	Change techniques
5	Evaluation Checklist	Bardus	Change techniques	Reference to credible sources	Numerical value- 1 or 0	Change techniques
16	Evaluation Checklist	Huckvale	Basic Details	Number of downloads	Short answer	App General
16	Evaluation Checklist	Huckvale	Basic Details	Number of user rating	Short answer	App General
5	Evaluation Checklist	Bardus	Change techniques	Demonstration of behaviour	Numerical value- 1 or 0	Change techniques
16	Evaluation Checklist	Huckvale	Basic Details	Publisher	Short answer	App General
16	Evaluation Checklist	Huckvale	Basic Details	Release date	Date	App General
8	Evaluation Checklist	Choi	Competence	How-to information and resources	Yes or No	Change techniques
8	Evaluation Checklist	Choi	Tools assisting implementating of behaviour	Functions to send alert or alarm messages to warn or remind	Yes or No	Change techniques
8	Evaluation Checklist	Choi	Tools assisting implementating of behaviour	Functions to record and track one's own quitting or smoking attempts	Yes or No	Change techniques
8	Evaluation Checklist	Choi	Offers feedback	Analysis of performance for quitting attempts or efforts	Yes or No	Change techniques
8	Evaluation Checklist	Choi	Offers feedback	Cues to achievement or progress	Yes or No	Change techniques
8	Evaluation Checklist	Choi	Offers feedback	Offers at least 1 of the competence features above	Yes or No	Change techniques
16	Evaluation Checklist	Huckvale	Basic Details	Version	Short answer	App General
12	Evaluation Checklist	Direito	Behaviour change techniques	Agree on behavioural contract	Numerical value- 1 or 0	Change techniques
20	Evaluation Checklist	Middelweerd	Behaviour change techniques	Agree on behavioural contract	Not Listed	Change techniques
12	Evaluation Checklist	Direito	Behaviour change techniques	Model or demonstrate behaviour	Numerical value- 1 or 0	Change techniques
20	Evaluation Checklist	Middelweerd	Behaviour change techniques	Model or demonstrate behaviour	Not Listed	Change techniques
12	Evaluation Checklist	Direito	Behaviour change techniques	Motivational interviewing	Numerical value- 1 or 0	Change techniques
20	Evaluation Checklist	Middelweerd	Behaviour change techniques	Motivational interviewing	Not Listed	Change techniques
20	Evaluation Checklist	Middelweerd	Behaviour change techniques	Plan social support/social change	Not Listed	Change techniques
12	Evaluation Checklist	Direito	Behaviour change techniques	Prompt barrier identification	Numerical value- 1 or 0	Change techniques
20	Evaluation Checklist	Middelweerd	Behaviour change techniques	Prompt barrier identification	Not Listed	Change techniques
12	Evaluation Checklist	Direito	Behaviour change techniques	Prompt identification as role model	Numerical value- 1 or 0	Change techniques
20	Evaluation Checklist	Middelweerd	Behaviour change techniques	Prompt identification as role model	Not Listed	Change techniques
9	Evaluation Checklist	Chomutare	Not Listed	Education	Yes or No	Change techniques
10	Behaviour change technique definitions	Conroy	Not Listed	Provide information on consequences of behaviour in general	Not Listed	Change techniques
10	Behaviour change technique definitions	Conroy	Not Listed	Provide information on consequences of behaviour to the individual	Not Listed	Change techniques
12	Evaluation Checklist	Direito	Behaviour change techniques	Prompt intent formation	Numerical value- 1 or 0	Change techniques
10	Behaviour change technique definitions	Conroy	Not Listed	Provide normative information about other's approval	Not Listed	Change techniques
20	Evaluation Checklist	Middelweerd	Behaviour change techniques	Prompt intent formation	Not Listed	Change techniques
12	Evaluation Checklist	Direito	Behaviour change techniques	Prompt practice	Numerical value- 1 or 0	Change techniques
20	Evaluation Checklist	Middelweerd	Behaviour change techniques	Prompt practice	Not Listed	Change techniques
10	Behaviour change technique definitions	Conroy	Not Listed	Barrier idenfitication/ problem solving	Not Listed	Change techniques
12	Evaluation Checklist	Direito	Behaviour change techniques	Prompt review of behavioural goals	Numerical value- 1 or 0	Change techniques
20	Evaluation Checklist	Middelweerd	Behaviour change techniques	Prompt review of behavioural goals	Not Listed	Change techniques
10	Behaviour change technique definitions	Conroy	Not Listed	Prompt review of outcome goals	Not Listed	Change techniques
10	Behaviour change technique definitions	Conroy	Not Listed	Prompt rewards contingent on effort or progress towards behaviour	Not Listed	Change techniques
10	Behaviour change technique definitions	Conroy	Not Listed	Prompt rewards contingent on successful behaviour	Not Listed	Change techniques
12	Evaluation Checklist	Direito	Behaviour change techniques	Prompt self talk	Numerical value- 1 or 0	Change techniques
10	Behaviour change technique definitions	Conroy	Not Listed	Prompting generalisation of a target behaviour	Not Listed	Change techniques
20	Evaluation Checklist	Middelweerd	Behaviour change techniques	Prompt self talk	Not Listed	Change techniques
10	Behaviour change technique definitions	Conroy	Not Listed	Prompt self-monitoring of behavioural outcome	Not Listed	Change techniques
10	Behaviour change technique definitions	Conroy	Not Listed	Prompt focus on past success	Not Listed	Change techniques
12	Evaluation Checklist	Direito	Behaviour change techniques	Prompt self-monitoring of behaviour	Numerical value- 1 or 0	Change techniques
10	Behaviour change technique definitions	Conroy	Not Listed	Provide other information on where and when to perform the behaviour	Not Listed	Change techniques
10	Behaviour change technique definitions	Conroy	Not Listed	Provide instruction on how to perform the behaviour	Not Listed	Change techniques
10	Behaviour change technique definitions	Conroy	Not Listed	Model/ demonstrate the behaviour	Not Listed	Change techniques
10	Behaviour change technique definitions	Conroy	Not Listed	Teach to use prompts	Not Listed	Change techniques
10	Behaviour change technique definitions	Conroy	Not Listed	Environmental restructuring	Not Listed	Change techniques
10	Behaviour change technique definitions	Conroy	Not Listed	Agree behavioural contract	Not Listed	Change techniques
20	Evaluation Checklist	Middelweerd	Behaviour change techniques	Prompt self-monitoring of behaviour	Not Listed	Change techniques
10	Behaviour change technique definitions	Conroy	Not Listed	Use of follow-up prompts	Not Listed	Change techniques
10	Behaviour change technique definitions	Conroy	Not Listed	Facilitate social comparison	Not Listed	Change techniques
12	Evaluation Checklist	Direito	Behaviour change techniques	Prompt specific goal setting	Numerical value- 1 or 0	Change techniques
10	Behaviour change technique definitions	Conroy	Not Listed	Prompt identification as role model/ position advocate	Not Listed	Change techniques
10	Behaviour change technique definitions	Conroy	Not Listed	Prompt anticipated regret	Not Listed	Change techniques
10	Behaviour change technique definitions	Conroy	Not Listed	Fear arousal	Not Listed	Change techniques
20	Evaluation Checklist	Middelweerd	Behaviour change techniques	Prompt specific goal setting	Not Listed	Change techniques
10	Behaviour change technique definitions	Conroy	Not Listed	Prompt use of imagery	Not Listed	Change techniques
10	Behaviour change technique definitions	Conroy	Not Listed	Relapse prevention/ coping planning	Not Listed	Change techniques
10	Behaviour change technique definitions	Conroy	Not Listed	Stress management/ emotional control training	Not Listed	Change techniques
12	Evaluation Checklist	Direito	Behaviour change techniques	Provide contingent rewards	Numerical value- 1 or 0	Change techniques
20	Evaluation Checklist	Middelweerd	Behaviour change techniques	Provide contingent rewards	Not Listed	Change techniques
10	Behaviour change technique definitions	Conroy	Not Listed	General communication skills training	Not Listed	Change techniques
10	Behaviour change technique definitions	Conroy	Not Listed	Stimulate anticipation of future rewards	Not Listed	Change techniques
12	Evaluation Checklist	Direito	Behaviour change techniques	Provide general information	Numerical value- 1 or 0	Change techniques
12	Evaluation Checklist	Direito	Behaviour change techniques	Provide information on consequences	Numerical value- 1 or 0	Change techniques
12	Evaluation Checklist	Direito	Behaviour change techniques	Provide feedback on performance	Numerical value- 1 or 0	Change techniques
20	Evaluation Checklist	Middelweerd	Behaviour change techniques	Provide feedback on performance	Not Listed	Change techniques
12	Evaluation Checklist	Direito	Behaviour change techniques	Provide information about other's approval	Numerical value- 1 or 0	Change techniques
12	Evaluation Checklist	Direito	Behaviour change techniques	Provide general encouragement	Numerical value- 1 or 0	Change techniques
12	Evaluation Checklist	Direito	Behaviour change techniques	Provide instruction	Numerical value- 1 or 0	Change techniques
20	Evaluation Checklist	Middelweerd	Behaviour change techniques	Provide instruction	Not Listed	Change techniques
12	Evaluation Checklist	Direito	Behaviour change techniques	Provide opportunities for social comparison	Numerical value- 1 or 0	Change techniques
20	Evaluation Checklist	Middelweerd	Behaviour change techniques	Provide opportunities for social comparison	Not Listed	Change techniques
12	Evaluation Checklist	Direito	Behaviour change techniques	Relapse prevention	Numerical value- 1 or 0	Change techniques
20	Evaluation Checklist	Middelweerd	Behaviour change techniques	Relapse prevention	Not Listed	Change techniques
12	Evaluation Checklist	Direito	Behaviour change techniques	Set graded tasks	Numerical value- 1 or 0	Change techniques
20	Evaluation Checklist	Middelweerd	Behaviour change techniques	Set graded tasks	Not Listed	Change techniques
12	Evaluation Checklist	Direito	Behaviour change techniques	Stress management	Numerical value- 1 or 0	Change techniques
20	Evaluation Checklist	Middelweerd	Behaviour change techniques	Stress management	Not Listed	Change techniques
12	Evaluation Checklist	Direito	Behaviour change techniques	Teach to use prompts/ cues	Numerical value- 1 or 0	Change techniques
20	Evaluation Checklist	Middelweerd	Behaviour change techniques	Teach to use prompts/ cues	Not Listed	Change techniques
12	Evaluation Checklist	Direito	Behaviour change techniques	Time management	Numerical value- 1 or 0	Change techniques
12	Evaluation Checklist	Direito	Behaviour change techniques	Plean social support/ social change	Numerical value- 1 or 0	Change techniques
20	Evaluation Checklist	Middelweerd	Behaviour change techniques	time management	Not Listed	Change techniques
12	Evaluation Checklist	Direito	Behaviour change techniques	Use follow-up prompts	Numerical value- 1 or 0	Change techniques
20	Evaluation Checklist	Middelweerd	Behaviour change techniques	Use follow-up prompts	Not Listed	Change techniques
4	Evaluation Checklist	Azar	Behaviour strategies	Relapse prevention	Short answer with numerical value- 1 or 0	Change techniques
4	Evaluation Checklist	Azar	Behaviour strategies	Self-monitoring	Short answer with numerical value- 1 or 0	Change techniques
4	Evaluation Checklist	Azar	Behaviour strategies	Social support	Short answer with numerical value- 1 or 0	Change techniques
13	Evaluation Checklist	Eng	Not Listed	Medical Management	Not Listed	Change techniques
13	Evaluation Checklist	Eng	Not Listed	Teacher/ Training	Not Listed	Change techniques
13	Evaluation Checklist	Eng	Not Listed	Nutritional References	Not Listed	Change techniques
13	Evaluation Checklist	Eng	Not Listed	Exercise Apps	Not Listed	Change techniques
13	Evaluation Checklist	Eng	Not Listed	Physician Directed Apps	Not Listed	Change techniques
13	Evaluation Checklist	Eng	Not Listed	Endocrine Non- Diabetes Cosnumer Apps	Not Listed	Change techniques
14	Evaluation Checklist	Ferron	Guideline	Specific to smoking	Not Listed	Change techniques
14	Evaluation Checklist	Ferron	Guideline	Enhance motivation: rewards	Not Listed	Change techniques
14	Evaluation Checklist	Ferron	Guideline	Enhance motivation: personally relevant	Not Listed	Change techniques
14	Evaluation Checklist	Ferron	Guideline	Advise every use to quit: Personalised	Not Listed	Change techniques
14	Evaluation Checklist	Ferron	Guideline	Advise every use to quit: overall	Not Listed	Change techniques
14	Evaluation Checklist	Ferron	Guideline	Enhance motivation: risks	Not Listed	Change techniques
14	Evaluation Checklist	Ferron	Guideline	Assist with quit plan: Supplementary information	Not Listed	Change techniques
14	Evaluation Checklist	Ferron	Guideline	Enhance motivation: road blocks	Not Listed	Change techniques
14	Evaluation Checklist	Ferron	Guideline	Assist with quit plan: overall	Not Listed	Change techniques
14	Evaluation Checklist	Ferron	Guideline	Assist with quit plan: practical counseling	Not Listed	Change techniques
14	Evaluation Checklist	Ferron	Guideline	Assist with quit plan: intra-treatment social support	Not Listed	Change techniques
14	Evaluation Checklist	Ferron	Guideline	Advise every use to quit: clear	Not Listed	Change techniques
14	Evaluation Checklist	Ferron	Guideline	Advise every use to quit: Strong	Not Listed	Change techniques
14	Evaluation Checklist	Ferron	Guideline	Refer to recommended treatment	Not Listed	Change techniques
14	Evaluation Checklist	Ferron	Guideline	Assist with a quit plan: Recommend approved Meds	Not Listed	Change techniques
15	Evaluation Checklist	Hoeppner	Prevalence of Tailoring in terms of general approach	Responsive to quit attempt	Predetermined multiple choice	Change techniques
15	Evaluation Checklist	Hoeppner	Prevalence of Tailoring with respect to adherence to guidelines	App assesses smoking status	Predetermined multiple choice	Change techniques
15	Evaluation Checklist	Hoeppner	Prevalence of Tailoring with respect to adherence to guidelines	Smoking triggers	Predetermined multiple choice	Change techniques
15	Evaluation Checklist	Hoeppner	Prevalence of Tailoring with respect to adherence to guidelines	Advice to quit smoking	Predetermined multiple choice	Change techniques
4	Evaluation Checklist	Azar	Behaviour strategies	Stimulus control	Short answer with numerical value- 1 or 0	Change techniques
15	Evaluation Checklist	Hoeppner	Prevalence of Tailoring with respect to adherence to guidelines	Assist user with the quit attempt	Predetermined multiple choice	Change techniques
15	Evaluation Checklist	Hoeppner	Prevalence of Tailoring with respect to adherence to guidelines	Support provided	Predetermined multiple choice	Change techniques
15	Evaluation Checklist	Hoeppner	Prevalence of Tailoring with respect to adherence to guidelines	Information provision	Predetermined multiple choice	Change techniques
16	Evaluation Checklist	Huckvale	Diary Features	Does the app have diary features?	Yes or No	Change techniques
16	Evaluation Checklist	Huckvale	Alerts	Does the app have a pollen alert?	Yes or No	Change techniques
16	Evaluation Checklist	Huckvale	Information	Does the app provide any information or guidance about asthma?	Yes or No	Change techniques
17	Evaluation Checklist	Hundert	Quailty assessment	Formal psychometric and feasibility testing	Not Listed	Change techniques
17	Evaluation Checklist	Hundert	Quailty assessment	Medication/ treatment take for headache	Not Listed	Change techniques
17	Evaluation Checklist	Hundert	Quailty assessment	Associated headache symptoms	Not Listed	Change techniques
17	Evaluation Checklist	Hundert	Quailty assessment	Headache-related disability	Not Listed	Change techniques
17	Evaluation Checklist	Hundert	Quailty assessment	Response to medication/treatment	Not Listed	Change techniques
17	Evaluation Checklist	Hundert	Quailty assessment	Ongoing preventative medication	Not Listed	Change techniques
17	Evaluation Checklist	Hundert	Quailty assessment	Side effects of treatment	Not Listed	Change techniques
17	Evaluation Checklist	Hundert	Quailty assessment	Nonphramacological treatments	Not Listed	Change techniques
19	Functional Characteristics	Kumar et al.	Functional Characteristics	Hypertension education	Predetermined multiple choice	Change techniques
19	Functional Characteristics	Kumar et al.	Functional Characteristics	Does the app have tools to enhance medication adherence?	Not Listed	Change techniques
19	Functional Characteristics	Kumar et al.	Functional Characteristics	Acces to support groups	Not Listed	Change techniques
4	Evaluation Checklist	Azar	Behaviour strategies	Time management	Short answer with numerical value- 1 or 0	Change techniques
42	Evaluation Checklist	Wearing	Catorgorised	Price	0-3 Rating	App General
5	Evaluation Checklist	Bardus	Change techniques	Action planning	Numerical value- 1 or 0	Change techniques
5	Evaluation Checklist	Bardus	Change techniques	Commitment	Numerical value- 1 or 0	Change techniques
5	Evaluation Checklist	Bardus	Change techniques	Feedback on behaviours	Numerical value- 1 or 0	Change techniques
5	Evaluation Checklist	Bardus	Change techniques	Goal setting (behaviour)	Numerical value- 1 or 0	Change techniques
5	Evaluation Checklist	Bardus	Change techniques	Goal setting (outcome)	Numerical value- 1 or 0	Change techniques
20	Evaluation Checklist	Middelweerd	Behaviour change techniques	Provide information about behaviour health link	Not Listed	Change techniques
5	Evaluation Checklist	Bardus	Change techniques	Graded tasks	Numerical value- 1 or 0	Change techniques
5	Evaluation Checklist	Bardus	Change techniques	Habit formation	Numerical value- 1 or 0	Change techniques
5	Evaluation Checklist	Bardus	Change techniques	Information about antecedents	Numerical value- 1 or 0	Change techniques
5	Evaluation Checklist	Bardus	Change techniques	Prompts/ cues	Numerical value- 1 or 0	Change techniques
5	Evaluation Checklist	Bardus	Change techniques	Review of outcome goals	Numerical value- 1 or 0	Change techniques
5	Evaluation Checklist	Bardus	Change techniques	Self-monitoring of behaviour	Numerical value- 1 or 0	Change techniques
5	Evaluation Checklist	Bardus	Change techniques	Self-monitoring of outcomes	Numerical value- 1 or 0	Change techniques
5	Evaluation Checklist	Bardus	Change techniques	Social reward	Numerical value- 1 or 0	Change techniques
5	Evaluation Checklist	Bardus	Change techniques	Social support	Numerical value- 1 or 0	Change techniques
33	Quality Criteria Assessment	Reynoldson et al.	Clinical Content	Medication/ treatment	Yes or No	Behaviour monitoring
33	Quality Criteria Assessment	Reynoldson et al.	Clinical Content	Notes	Yes or No	Behaviour monitoring
4	Evaluation Checklist	Azar	Cognitive strategies	Self-talk	Short answer with numerical value- 1 or 0	Change techniques
22	BCT Taxonomy	Morrissey	Comparison of behaviour	Demonstration of the behaviour	Not Listed	Change techniques
44	BCT Taxonomy	Yang	Comparison of behaviour	Demonstration of the behaviour	Not Listed	Change techniques
22	BCT Taxonomy	Morrissey	Comparison of behaviour	Information about others' approval	Not Listed	Change techniques
21	Evaluation Checklist	Mobasheri	App function	Education tools	Not Listed	Change techniques
21	Evaluation Checklist	Mobasheri	App function	Self-assessment tools	Not Listed	Change techniques
21	Evaluation Checklist	Mobasheri	App function	Increasing breast cancer awareness	Not Listed	Change techniques
21	Evaluation Checklist	Mobasheri	App function	Visualisation tools	Not Listed	Change techniques
21	Evaluation Checklist	Mobasheri	App function	Conference guide tools Glossaries	Not Listed	Change techniques
21	Evaluation Checklist	Mobasheri	App function	Risk calculator tools	Not Listed	Change techniques
21	Evaluation Checklist	Mobasheri	App function	Breast enhancement through use of audio	Not Listed	Change techniques
21	Evaluation Checklist	Mobasheri	App function	Remote healing tools	Not Listed	Change techniques
21	Evaluation Checklist	Mobasheri	App function	Patient diary tools	Not Listed	Change techniques
44	BCT Taxonomy	Yang	Comparison of behaviour	Information about others' approval	Not Listed	Change techniques
22	BCT Taxonomy	Morrissey	Comparison of behaviour	Social comparison	Not Listed	Change techniques
44	BCT Taxonomy	Yang	Comparison of behaviour	Social comparison	Not Listed	Change techniques
22	BCT Taxonomy	Morrissey	Comparison of outcomes	Comparative imagining of future outcomes	Not Listed	Change techniques
44	BCT Taxonomy	Yang	Comparison of outcomes	Comparative imagining of future outcomes	Not Listed	Change techniques
22	BCT Taxonomy	Morrissey	Comparison of outcomes	Credible source	Not Listed	Content
44	BCT Taxonomy	Yang	Comparison of outcomes	Credible source	Not Listed	Content
22	BCT Taxonomy	Morrissey	Comparison of outcomes	Pros and cons	Not Listed	Change techniques
44	BCT Taxonomy	Yang	Comparison of outcomes	Pros and cons	Not Listed	Change techniques
32	Codebook	Radovic	Cost	Price	Predetermined multiple choice	App General
22	BCT Taxonomy	Morrissey	Covert learning	Imaginary punishment	Not Listed	Change techniques
44	BCT Taxonomy	Yang	Covert learning	Imaginary punishment	Not Listed	Change techniques
22	BCT Taxonomy	Morrissey	Covert learning	Imaginary reward	Not Listed	Change techniques
44	BCT Taxonomy	Yang	Covert learning	Imaginary reward	Not Listed	Change techniques
22	BCT Taxonomy	Morrissey	Covert learning	Vicarious consequences	Not Listed	Change techniques
44	BCT Taxonomy	Yang	Covert learning	Vicarious consequences	Not Listed	Change techniques
21	Evaluation Checklist	Mobasheri	Data Extraction	App store category	Not Listed	App General
21	Evaluation Checklist	Mobasheri	Data Extraction	Target Audience	Not Listed	App General
33	Quality Criteria Assessment	Reynoldson et al.	Description	Average user rating	Short answer	App General
33	Quality Criteria Assessment	Reynoldson et al.	Description	Number of downloads	Short answer	App General
33	Quality Criteria Assessment	Reynoldson et al.	Description	Price	Short answer	App General
8	Evaluation Checklist	Choi	Description Characteristics	Developer Type	Predetermined multiple choice	App General
8	Evaluation Checklist	Choi	Description Characteristics	Number of downloads	Short answer	App General
24	Evaluation Checklist	Nicholas	Description Characteristics	Number of downloads	Not Listed	App General
24	Evaluation Checklist	Nicholas	Description Characteristics	Price	Not Listed	App General
8	Evaluation Checklist	Choi	Description Characteristics	Price Type	Predetermined multiple choice	App General
43	Evaluation Checklist	Weaver	Descriptive analysis	App store category	Predetermined multiple choice	App General
43	Evaluation Checklist	Weaver	Descriptive analysis	Cost of the app	Predetermined multiple choice	App General
17	Evaluation Checklist	Hundert	Descriptive Information	Ability to export data from app	Not Listed	Design
12	Evaluation Checklist	Direito	Descriptive Information	Average rating	Not Listed	App General
17	Evaluation Checklist	Hundert	Descriptive Information	Developer	Not Listed	App General
17	Evaluation Checklist	Hundert	Descriptive Information	Language	Not Listed	Design
20	Evaluation Checklist	Middelweerd	Descriptive Information	Name of app	Not Listed	App General
17	Evaluation Checklist	Hundert	Descriptive Information	Price	Not Listed	App General
20	Evaluation Checklist	Middelweerd	Descriptive Information	Price	Not Listed	App General
12	Evaluation Checklist	Direito	Descriptive Information	Price Type	Not Listed	App General
17	Evaluation Checklist	Hundert	Descriptive Information	Reports linking multiple variables	Not Listed	Behaviour monitoring
27	ALFA4Hearning Model	Paglialonga	Descriptive Information	User rating	Not Listed	App General
33	Quality Criteria Assessment	Reynoldson et al.	Developer	Developer	Short answer	App General
32	Codebook	Radovic	Downloads	Number of downloads	Predetermined multiple choice	App General
33	Quality Criteria Assessment	Reynoldson et al.	Ease of Use	Navigation: Is moving betweek screens logical/accurate/appropriate/uninterrupted; are all necessary screen links present?	Yes or No	Usability
4	Evaluation Checklist	Azar	Emotion- focused strategies	Stress management	Short answer with numerical value- 1 or 0	Change techniques
35	Evaluation Checklist	Sama	Engagement method	Self-monitoring	Not Listed	Behaviour monitoring
41	Coding Manual	Vollmer	Facilitation	Provide instruction	Not Listed	Change techniques
22	BCT Taxonomy	Morrissey	Feedback and monitoring	Biofeedback	Not Listed	Behaviour monitoring
44	BCT Taxonomy	Yang	Feedback and monitoring	Biofeedback	Not Listed	Behaviour monitoring
22	BCT Taxonomy	Morrissey	Feedback and monitoring	Feedback on behaviours	Not Listed	Behaviour monitoring
44	BCT Taxonomy	Yang	Feedback and monitoring	Feedback on behaviours	Not Listed	Behaviour monitoring
22	BCT Taxonomy	Morrissey	Feedback and monitoring	Feedback on outcomes of behaviour	Not Listed	Behaviour monitoring
44	BCT Taxonomy	Yang	Feedback and monitoring	Feedback on outcomes of behaviour	Not Listed	Behaviour monitoring
22	BCT Taxonomy	Morrissey	Feedback and monitoring	Monitoring of behaviour by others without feedback	Not Listed	Behaviour monitoring
44	BCT Taxonomy	Yang	Feedback and monitoring	Monitoring of behaviour by others without feedback	Not Listed	Behaviour monitoring
22	BCT Taxonomy	Morrissey	Feedback and monitoring	Monitoring of outcomes of behaviour without feedback	Not Listed	Behaviour monitoring
44	BCT Taxonomy	Yang	Feedback and monitoring	Monitoring of outcomes of behaviour without feedback	Not Listed	Behaviour monitoring
22	BCT Taxonomy	Morrissey	Feedback and monitoring	Self-monitoring of behaviour	Not Listed	Behaviour monitoring
44	BCT Taxonomy	Yang	Feedback and monitoring	Self-monitoring of behaviour	Not Listed	Behaviour monitoring
22	BCT Taxonomy	Morrissey	Feedback and monitoring	Self-monitoring of outcomes	Not Listed	Behaviour monitoring
44	BCT Taxonomy	Yang	Feedback and monitoring	Self-monitoring of outcomes	Not Listed	Behaviour monitoring
16	Evaluation Checklist	Huckvale	Functionality	Brief description	Short answer	App General
37	Mobile Health Apps Evaluation Data Set	Singh, Karandeep	General	App Name	Short answer	App General
37	Mobile Health Apps Evaluation Data Set	Singh, Karandeep	General	Platform	Predetermined multiple choice	App General
32	Evaluation Checklist	Radovic	General App Characteristics	Audience	Predetermined multiple choice	App General
32	Evaluation Checklist	Radovic	General App Characteristics	Cost	Predetermined multiple choice	App General
32	Evaluation Checklist	Radovic	General App Characteristics	Number of downloads	Predetermined multiple choice	App General
32	Evaluation Checklist	Radovic	General App Characteristics	User rating	Predetermined multiple choice	App General
1	Evaluation Checklist	Aguirre et al. 2016	General Description	Audience	Not Listed	App General
1	Evaluation Checklist	Aguirre et al. 2020	General Description	Cost	Not Listed	App General
1	Evaluation Checklist	Aguirre et al. 2013	General Description	Name of App	Not Listed	App General
29	Evaluation Checklist	Pandher	General Description	Release date	Not Listed	App General
29	Evaluation Checklist	Pandher	General Description	User rating	Not Listed	App General
41	Coding Manual	Vollmer	General Techniques	Personalisation	Yes or No	Design
22	BCT Taxonomy	Morrissey	Goals and planning	Action planning	Not Listed	Change techniques
44	BCT Taxonomy	Yang	Goals and planning	Action planning	Not Listed	Change techniques
22	BCT Taxonomy	Morrissey	Goals and planning	Behavioural Contract	Not Listed	Change techniques
44	BCT Taxonomy	Yang	Goals and planning	Behavioural Contract	Not Listed	Change techniques
22	BCT Taxonomy	Morrissey	Goals and planning	Commitment	Not Listed	Change techniques
44	BCT Taxonomy	Yang	Goals and planning	Commitment	Not Listed	Change techniques
22	BCT Taxonomy	Morrissey	Goals and planning	Discrepancy between current behaviour and goal	Not Listed	Change techniques
44	BCT Taxonomy	Yang	Goals and planning	Discrepancy between current behaviour and goal	Not Listed	Change techniques
22	BCT Taxonomy	Morrissey	Goals and planning	Goal setting (behaviour)	Not Listed	Change techniques
44	BCT Taxonomy	Yang	Goals and planning	Goal setting (behaviour)	Not Listed	Change techniques
22	BCT Taxonomy	Morrissey	Goals and planning	Goal setting (outcome)	Not Listed	Change techniques
44	BCT Taxonomy	Yang	Goals and planning	Goal setting (outcome)	Not Listed	Change techniques
22	BCT Taxonomy	Morrissey	Goals and planning	Problem Solving	Not Listed	Change techniques
23	Evaluation Checklist	Nguyen	Educational	Provides educational information about medication	Not Listed	Change techniques
23	Evaluation Checklist	Nguyen	Educational	Provides information about medication side effects	Not Listed	Change techniques
23	Evaluation Checklist	Nguyen	Educational	Provides disease specific information	Not Listed	Change techniques
23	Evaluation Checklist	Nguyen	Educational	Provides information on benefits of adherence	Not Listed	Change techniques
23	Evaluation Checklist	Nguyen	Educational	Provides information on the risks of nonadherence	Not Listed	Change techniques
24	Evaluation Checklist	Nicholas	Core components of psychoeducation for BD	Facts about the nature of BD	Not Listed	Change techniques
24	Evaluation Checklist	Nicholas	Core components of psychoeducation for BD	Information on common symptoms on each phase of the disorder	Not Listed	Change techniques
24	Evaluation Checklist	Nicholas	Core components of psychoeducation for BD	Treatment options for each illness phase	Not Listed	Change techniques
24	Evaluation Checklist	Nicholas	Core components of psychoeducation for BD	Treatment adherence, withdrawal and side effects	Not Listed	Change techniques
24	Evaluation Checklist	Nicholas	Core components of psychoeducation for BD	Substance use in BD	Not Listed	Change techniques
24	Evaluation Checklist	Nicholas	Core components of psychoeducation for BD	Identification of episode warning signs	Not Listed	Change techniques
24	Evaluation Checklist	Nicholas	Core components of psychoeducation for BD	Support networks and the role of support people or caregivers	Not Listed	Change techniques
24	Evaluation Checklist	Nicholas	Core components of psychoeducation for BD	The role of an action plan	Not Listed	Change techniques
24	Evaluation Checklist	Nicholas	Core components of psychoeducation for BD	The importance of routine	Not Listed	Change techniques
24	Evaluation Checklist	Nicholas	Core components of psychoeducation for BD	Information on stress management and problem solving.	Not Listed	Change techniques
24	Evaluation Checklist	Nicholas	Core components of psychoeducation for BD	Episode risk factors/ triggers	Not Listed	Change techniques
25	Evaluation Checklist	Nie	Self- management features	General diabetes education	Not Listed	Change techniques
25	Evaluation Checklist	Nie	Self- management features	Communication with family	Not Listed	Change techniques
25	Evaluation Checklist	Nie	Self- management features	Communication with peer patients with similar conditions	Not Listed	Change techniques
25	Evaluation Checklist	Nie	Health information	Treatment	Not Listed	Change techniques
25	Evaluation Checklist	Nie	Health information	Health condition specific	Not Listed	Change techniques
25	Evaluation Checklist	Nie	Health information	Labrotory test	Not Listed	Change techniques
25	Evaluation Checklist	Nie	Health information	Self-care	Not Listed	Change techniques
25	Evaluation Checklist	Nie	Health information	Complementary or alternative treaments	Not Listed	Change techniques
25	Evaluation Checklist	Nie	Health information	Psychosocial	Not Listed	Change techniques
25	Evaluation Checklist	Nie	Health information	Healthcare provider	Not Listed	Change techniques
26	Evidence based behavioural strategies	Pagoto	Strategy	Weight loss goal	Not Listed	Change techniques
26	Evidence based behavioural strategies	Pagoto	Strategy	Dietary goal	Not Listed	Change techniques
26	Evidence based behavioural strategies	Pagoto	Strategy	Calorie balance	Not Listed	Change techniques
26	Evidence based behavioural strategies	Pagoto	Strategy	Physical activity goal	Not Listed	Change techniques
26	Evidence based behavioural strategies	Pagoto	Strategy	Exercise safety	Not Listed	Change techniques
26	Evidence based behavioural strategies	Pagoto	Strategy	Benefits of healthy diet and physical acitvity	Not Listed	Change techniques
26	Evidence based behavioural strategies	Pagoto	Strategy	Food substitutions	Not Listed	Change techniques
26	Evidence based behavioural strategies	Pagoto	Strategy	Food pyramid	Not Listed	Change techniques
44	BCT Taxonomy	Yang	Goals and planning	Problem Solving	Not Listed	Change techniques
26	Evidence based behavioural strategies	Pagoto	Strategy	Portion control	Not Listed	Change techniques
26	Evidence based behavioural strategies	Pagoto	Strategy	Lifestyle activities	Not Listed	Change techniques
26	Evidence based behavioural strategies	Pagoto	Strategy	Target heart rate	Not Listed	Change techniques
22	BCT Taxonomy	Morrissey	Goals and planning	Review of behaviour goal	Not Listed	Change techniques
26	Evidence based behavioural strategies	Pagoto	Strategy	Stress reduction	Not Listed	Change techniques
44	BCT Taxonomy	Yang	Goals and planning	Review of behaviour goal	Not Listed	Change techniques
26	Evidence based behavioural strategies	Pagoto	Strategy	Negative thinking	Not Listed	Change techniques
26	Evidence based behavioural strategies	Pagoto	Strategy	Social cues	Not Listed	Change techniques
26	Evidence based behavioural strategies	Pagoto	Strategy	Develop regular pattern of eating	Not Listed	Change techniques
22	BCT Taxonomy	Morrissey	Goals and planning	Review of outcome goals	Not Listed	Change techniques
27	ALFA4Hearning Model	Paglialonga	Service	Screening and assessment	Not Listed	Change techniques
27	ALFA4Hearning Model	Paglialonga	Service	Intervention and rehabilitation	Not Listed	Change techniques
29	Evaluation Checklist	Pandher	Patient education	Lifestyle factors/ triggers	Not Listed	Change techniques
29	Evaluation Checklist	Pandher	Patient education	First aid/ safety	Not Listed	Change techniques
44	BCT Taxonomy	Yang	Goals and planning	Review of outcome goals	Not Listed	Change techniques
14	Evaluation Checklist	Ferron	Guideline	Arrange for follow-up	Not Listed	App functions
30	Evaluation Checklist	Patel	Smoking Cessation Criteria	Assess smoking history	Not Listed	Change techniques
30	Evaluation Checklist	Patel	Smoking Cessation Criteria	Assess past experience with quitting	Not Listed	Change techniques
30	Evaluation Checklist	Patel	Smoking Cessation Criteria	Assess previous use of smoking cessation medicines	Not Listed	Change techniques
30	Evaluation Checklist	Patel	Smoking Cessation Criteria	Give information about withdrawal symptoms of smoking cessation	Not Listed	Change techniques
30	Evaluation Checklist	Patel	Smoking Cessation Criteria	Provide encouragement about the users decision to quit	Not Listed	Change techniques
30	Evaluation Checklist	Patel	Smoking Cessation Criteria	Discuss ways to maintain the users motivation eg. Goal setting, rewards, risks?	Not Listed	Change techniques
30	Evaluation Checklist	Patel	Smoking Cessation Criteria	Explain the importance of complete abstinence	Not Listed	Change techniques
30	Evaluation Checklist	Patel	Smoking Cessation Criteria	Set a date to stop smoking?	Not Listed	Change techniques
30	Evaluation Checklist	Patel	Smoking Cessation Criteria	Give advice to every user to stop smoking?	Not Listed	Change techniques
30	Evaluation Checklist	Patel	Smoking Cessation Criteria	Give personalised advice to stop smoking?	Not Listed	Change techniques
30	Evaluation Checklist	Patel	Smoking Cessation Criteria	Advice problem solving and coping mechanisms for identified barriers, triggers or cues?	Not Listed	Change techniques
30	Evaluation Checklist	Patel	Smoking Cessation Criteria	Address relapses	Not Listed	Change techniques
30	Evaluation Checklist	Patel	Smoking Cessation Criteria	Ecourage face to face support	Not Listed	Change techniques
30	Evaluation Checklist	Patel	Smoking Cessation Criteria	Encourage telephone support	Not Listed	Change techniques
30	Evaluation Checklist	Patel	Smoking Cessation Criteria	Suggest multiple support sessions	Not Listed	Change techniques
30	Evaluation Checklist	Patel	Smoking Cessation Criteria	Encourage social support	Not Listed	Change techniques
30	Evaluation Checklist	Patel	Smoking Cessation Criteria	Offer information about cessation services	Not Listed	Change techniques
30	Evaluation Checklist	Patel	Smoking Cessation Criteria	Offer contact details for cessation services	Not Listed	Change techniques
30	Evaluation Checklist	Patel	Smoking Cessation Criteria	Are the offered service loaction appropriate?	Not Listed	Change techniques
30	Evaluation Checklist	Patel	Smoking Cessation Criteria	Are any high risk groups offered information specific to them?	Not Listed	Change techniques
30	Evaluation Checklist	Patel	Smoking Cessation Criteria	Encourage the use of smoking cessation medications?	Not Listed	Change techniques
30	Evaluation Checklist	Patel	Smoking Cessation Criteria	Give advice on the side effects of or gives any other additional information about smkong cessation medications?	Not Listed	Change techniques
30	Evaluation Checklist	Patel	Smoking Cessation Criteria	Recommend smoking cessation medication use for at least 8 weeks?	Not Listed	Change techniques
30	Evaluation Checklist	Patel	Weight loss specific criteria	Provide an interpretation of the users BMI by providing information about the health status and risks of related diseases?	Not Listed	Change techniques
30	Evaluation Checklist	Patel	Weight loss specific criteria	Create realistic weight goals that promote steady long term weight loss?	Not Listed	Change techniques
30	Evaluation Checklist	Patel	Weight loss specific criteria	Encourage intake of fruits and vegetables	Not Listed	Change techniques
30	Evaluation Checklist	Patel	Weight loss specific criteria	Encourage intake of low glycaemic index, high fibre foods?	Not Listed	Change techniques
30	Evaluation Checklist	Patel	Weight loss specific criteria	Encourage the substitution of sugar-sweetened beverages for water or low fat milk?	Not Listed	Change techniques
30	Evaluation Checklist	Patel	Weight loss specific criteria	Encourage the reduction of saturated fats in the diet?	Not Listed	Change techniques
30	Evaluation Checklist	Patel	Weight loss specific criteria	Record and track physical activity	Not Listed	Change techniques
30	Evaluation Checklist	Patel	Weight loss specific criteria	Encourage regular physical activity	Not Listed	Change techniques
30	Evaluation Checklist	Patel	Weight loss specific criteria	Provide information and a means to plan future meals	Not Listed	Change techniques
30	Evaluation Checklist	Patel	Weight loss specific criteria	Provide information on appropriate protion control for meals and snacks	Not Listed	Change techniques
30	Evaluation Checklist	Patel	Weight loss specific criteria	Provide personalised positive reinforcement for regular use and/or accomplishments in the forms of tips, points?	Not Listed	Change techniques
30	Evaluation Checklist	Patel	Weight loss specific criteria	Encourage engagement with health services	Not Listed	Change techniques
30	Evaluation Checklist	Patel	Weight loss specific criteria	Provide personalised feedback based on tracked information provided	Not Listed	Change techniques
30	Evaluation Checklist	Patel	Weight loss specific criteria	Enable communication with other users of the app as a means to provide motivation and social support	Not Listed	Change techniques
30	Evaluation Checklist	Patel	Weight loss specific criteria	Enable synchronisation with social networking sites	Not Listed	Change techniques
30	Evaluation Checklist	Patel	Weight loss specific criteria	Measure physical activity automatically by an in-app pedometer or accelerometer	Not Listed	Change techniques
30	Evaluation Checklist	Patel	Weight loss specific criteria	Identify foods by scanning the barcode with the camera	Not Listed	Change techniques
30	Evaluation Checklist	Patel	Weight loss specific criteria	Use a food database that is applicable to the locations food market	Not Listed	Change techniques
30	Evaluation Checklist	Patel	Weight loss specific criteria	Provide solutions to basic obsticles to physical activity and healthy eating	Not Listed	Change techniques
31	App Technology and Design	Plaza	Design and Characteristics of functionalities	Type of mindfullness practices or interventions provided	Not Listed	Change techniques
31	App Technology and Design	Plaza	Design and Characteristics of functionalities	Leveraging social influence	Predetermined multiple choice	Change techniques
31	App Technology and Design	Plaza	Design and Characteristics of functionalities	Increasing the accessibility to mindfulness and related health information	Predetermined multiple choice	Change techniques
31	App Technology and Design	Plaza	Design and Characteristics of functionalities	Utilising any kind of entertainment as an educational tool or approach	Predetermined multiple choice	Change techniques
31	App Technology and Design	Plaza	Design and Characteristics of functionalities	Declaring "best practice" principles	Not Listed	Change techniques
32	Codebook	Radovic	Additional Capabilities	What else it advertises doing besides helping with mental health	Predetermined multiple choice	Change techniques
14	Evaluation Checklist	Ferron	Guideline	Ask for tobacco use status	Not Listed
32	Codebook	Radovic	Information	Source of information supporting app use or mental health diagnosis	Predetermined multiple choice	Change techniques
32	Codebook	Radovic	Approaches	Approaches to improving mental health used by the app	Predetermined multiple choice	Change techniques
14	Evaluation Checklist	Ferron	Guideline	Assess willingness to quit	Not Listed	Experience
32	Evaluation Checklist	Radovic	Mental Health Specific Characteristics	Approaches to improving mental health used	Predetermined multiple choice	Change techniques
34	Adapted Questionnaire	Robustillo	Not Listed	Do the goals and objectives appear in the app?	Not Listed	Change techniques
35	Evaluation Checklist	Sama	Health Factor	Fitness/training	Not Listed	Change techniques
35	Evaluation Checklist	Sama	Health Factor	Health resource	Not Listed	Change techniques
35	Evaluation Checklist	Sama	Health Factor	Diet/caloric intake	Not Listed	Change techniques
35	Evaluation Checklist	Sama	Health Factor	Health education	Not Listed	Change techniques
8	Evaluation Checklist	Choi	Health	Gain and loss both	Yes or No	Change techniques
35	Evaluation Checklist	Sama	Health Factor	Sleep	Not Listed	Change techniques
35	Evaluation Checklist	Sama	Health Factor	Mental health	Not Listed	Change techniques
35	Evaluation Checklist	Sama	Health Factor	Smoking cessation	Not Listed	Change techniques
35	Evaluation Checklist	Sama	Health Factor	Pain management	Not Listed	Change techniques
35	Evaluation Checklist	Sama	Engagement method	Changing personal environment	Not Listed	Change techniques
35	Evaluation Checklist	Sama	Engagement method	Facilitating social support	Not Listed	Change techniques
35	Evaluation Checklist	Sama	Engagement method	Goal setting	Not Listed	Change techniques
37	Mobile Health Apps Evaluation Data Set	Singh, Karandeep	Patient Engagement	Does the app reward the user for engaging with the app or achieving health goals?	Yes or No	Change techniques
37	Mobile Health Apps Evaluation Data Set	Singh, Karandeep	Patient Engagement	Does the app appropriately warn users, caregivers or clinicians when dangerous information is entered?	Yes or No	Change techniques
8	Evaluation Checklist	Choi	Health	Gain only	Yes or No	Change techniques
39	Evaluation Checklist	Thornton	Adherence to Australian Guidelines	Assess willingness to quit/ stage of change	Yes or No	Change techniques
39	Evaluation Checklist	Thornton	Adherence to Australian Guidelines	Assess nicotine dependence	Yes or No	Change techniques
39	Evaluation Checklist	Thornton	Adherence to Australian Guidelines	Advise every user to quit	Yes or No	Change techniques
39	Evaluation Checklist	Thornton	Adherence to Australian Guidelines	Advise every user to quit- clear	Yes or No	Change techniques
39	Evaluation Checklist	Thornton	Adherence to Australian Guidelines	Advise every user to quit- non- confrontational	Yes or No	Change techniques
39	Evaluation Checklist	Thornton	Adherence to Australian Guidelines	Advise every user to quit- personalised	Yes or No	Change techniques
39	Evaluation Checklist	Thornton	Adherence to Australian Guidelines	Assist- discuss the benefits of quitting/ risk of continued smoking	Yes or No	Change techniques
39	Evaluation Checklist	Thornton	Adherence to Australian Guidelines	Assist- provide information about not exposing others to passive smoking	Yes or No	Change techniques
39	Evaluation Checklist	Thornton	Adherence to Australian Guidelines	Assist- advise that help is available	Yes or No	Change techniques
39	Evaluation Checklist	Thornton	Adherence to Australian Guidelines	Assist- explore any doubts	Yes or No	Change techniques
39	Evaluation Checklist	Thornton	Adherence to Australian Guidelines	Assist- enhance motivation to quit	Yes or No	Change techniques
39	Evaluation Checklist	Thornton	Adherence to Australian Guidelines	Assist- explore barriers to quitting	Yes or No	Change techniques
39	Evaluation Checklist	Thornton	Adherence to Australian Guidelines	Assist- affirm and encourage choice to quit smoking	Yes or No	Change techniques
39	Evaluation Checklist	Thornton	Adherence to Australian Guidelines	Assist- discuss a quit plan	Yes or No	Change techniques
39	Evaluation Checklist	Thornton	Adherence to Australian Guidelines	Assist- Recommend pharmacotherapy to nicotine dependent smokers	Yes or No	Change techniques
39	Evaluation Checklist	Thornton	Adherence to Australian Guidelines	Assist- discusses relapse prevention	Yes or No	Change techniques
39	Evaluation Checklist	Thornton	Adherence to Australian Guidelines	Assist- Refer to a recommended treatment	Yes or No	Change techniques
8	Evaluation Checklist	Choi	Health	Loss only	Yes or No	Change techniques
40	Evaluation Checklist	Ubhi	Supporting Identity Change	Establish a very clear mental image of the goal becoming an ex-smoker	Yes or No	Change techniques
40	Evaluation Checklist	Ubhi	Supporting Identity Change	Construct the personal rule such that it will generate strong resolve whenever needed	Yes or No	Change techniques
40	Evaluation Checklist	Ubhi	Supporting Identity Change	Associated adhering to the rule with things to which the smoker has strong emotional attachment/ central aspects of their identity	Yes or No	Change techniques
40	Evaluation Checklist	Ubhi	Supporting Identity Change	Change aspects of identity that promote smoking. Foster aspects of identity that do not promote smoking.	Yes or No	Change techniques
40	Evaluation Checklist	Ubhi	Rewarding Abstinence	Develop new sources of desire not to smoke and maximise the impact of existing sources of desire	Yes or No	Change techniques
40	Evaluation Checklist	Ubhi	Rewarding Abstinence	Maximise the experience of reward they obtain from moving towards their goal of becoming an ex-smoker	Yes or No	Change techniques
40	Evaluation Checklist	Ubhi	Rewarding Abstinence	Provide rewards contingent on successfully stopping smoking	Yes or No	Change techniques
40	Evaluation Checklist	Ubhi	Advising on changing rountines	Avoid cues that will trigger strong urges to smoke	Yes or No	Change techniques
40	Evaluation Checklist	Ubhi	Advising on coping	Develop effective ways of distracting attention from smoking cues in the environment and from urges to smoke	Yes or No	Change techniques
40	Evaluation Checklist	Ubhi	Advising on medication use	Explain the benefits of medication, safety, side effects, contradictions, how to get them, inform on the most medication and promote use.	Yes or No	Change techniques
40	Coding Behaviour Change Techniques	Ubhi	Promoting Engagement	Personas and personification	Yes or No	Change techniques
40	Coding Behaviour Change Techniques	Ubhi	Promoting Engagement	Transparency and realistic expectations	Yes or No	Change techniques
32	Codebook	Radovic	Health Condition	Mental health diagnosis or symptom mentioned	Predetermined multiple choice	Change techniques
40	Coding Behaviour Change Techniques	Ubhi	Promoting Engagement	Instant feedback/ gratification/ gamification	Yes or No	Change techniques
40	Coding Behaviour Change Techniques	Ubhi	Promoting Engagement	Visual cues and dashboards	Yes or No	Change techniques
40	Coding Behaviour Change Techniques	Ubhi	Promoting Engagement	Design for curiosity	Yes or No	Change techniques
35	Evaluation Checklist	Sama	Health Factor	Stress management	Not Listed	Change techniques
40	Coding Behaviour Change Techniques	Ubhi	Promoting Engagement	Autonomy	Yes or No	Change techniques
40	Coding Behaviour Change Techniques	Ubhi	Promoting Engagement	Personalised recommendations	Yes or No	Change techniques
41	Coding Manual	Vollmer	Knowledge/ Awareness	Provide information about health behaviour linkages	Not Listed	Change techniques
41	Coding Manual	Vollmer	Knowledge/ Awareness	Provide information on action/behaviour and consequences	Not Listed	Change techniques
22	BCT Taxonomy	Morrissey	Identity	Framing/reframing	Not Listed	Change techniques
41	Coding Manual	Vollmer	Intention	Prompt for specific goal setting	Not Listed	Change techniques
41	Coding Manual	Vollmer	Intention	Review of general or specific goals	Not Listed	Change techniques
44	BCT Taxonomy	Yang	Identity	Framing/reframing	Not Listed	Change techniques
41	Coding Manual	Vollmer	Facilitation	Provide materials for education/information.	Not Listed	Change techniques
41	Coding Manual	Vollmer	Self-efficacy	Prompt self-monitoring of behavioural goals	Not Listed	Change techniques
41	Coding Manual	Vollmer	Self-efficacy	Persuasion	Not Listed	Change techniques
41	Coding Manual	Vollmer	Social influence	Provide information about peer behaviour	Not Listed	Change techniques
22	BCT Taxonomy	Morrissey	Identity	Identification of self as role model	Not Listed	Change techniques
41	Coding Manual	Vollmer	Social influence	Mobilise social norms	Not Listed	Change techniques
42	Evaluation Checklist	Wearing	Recommended behaviours	Eat five fruits and vegetables per day	0-3 Rating	Change techniques
42	Evaluation Checklist	Wearing	Recommended behaviours	Get 1 hour of physical activity per day	0-3 Rating	Change techniques
42	Evaluation Checklist	Wearing	Recommended behaviours	Limit screen time to less than 2 hours per day	0-3 Rating	Change techniques
42	Evaluation Checklist	Wearing	Recommended behaviours	Limit consumption of sugar-sweetened beverages	0-3 Rating	Change techniques
42	Evaluation Checklist	Wearing	Recommended behaviours	Eat breakfast daily	0-3 Rating	Change techniques
42	Evaluation Checklist	Wearing	Recommended behaviours	Switch to low fat dairy products as part of a diet rich in calcium	0-3 Rating	Change techniques
42	Evaluation Checklist	Wearing	Recommended behaviours	Regularly eat family meals together	0-3 Rating	Change techniques
42	Evaluation Checklist	Wearing	Recommended behaviours	Limit fast food, take-out and eating out	0-3 Rating	Change techniques
42	Evaluation Checklist	Wearing	Recommended behaviours	Prepare foods at home as a family	0-3 Rating	Change techniques
42	Evaluation Checklist	Wearing	Recommended behaviours	Eat a high fibre diet	0-3 Rating	Change techniques
42	Evaluation Checklist	Wearing	Recommended strategies	Goal setting: children should set clear goals that reflect progress towards target behaviours	0-1 Rating	Change techniques
42	Evaluation Checklist	Wearing	Recommended strategies	Positive reinforcement: Children should be encouraged for effort and achievements related to target behaviours	0-1 Rating	Change techniques
42	Evaluation Checklist	Wearing	Recommended strategies	Self-monitoring: Children should be encouraged to record their relevant behaviours, efforts and progress.	0-1 Rating	Change techniques
42	Evaluation Checklist	Wearing	Recommended strategies	Cognitive restructuring: Negative, cognitive patterns should be discouraged and successes, including partial successes, should be highlighted.	0-1 Rating	Change techniques
43	Evaluation Checklist	Weaver	Descriptive analysis	Attitude towards alcohol	Predetermined multiple choice	Change techniques
43	Evaluation Checklist	Weaver	Descriptive analysis	Alcohol Type	Predetermined multiple choice with other option	Change techniques
43	Evaluation Checklist	Weaver	Descriptive analysis	Negative consequences	Predetermined multiple choice with other option	Change techniques
43	Evaluation Checklist	Weaver	Descriptive analysis	Positive consequences	Predetermined multiple choice with other option	Change techniques
43	Evaluation Checklist	Weaver	Descriptive analysis	Overall attitude to alcohol	Predetermined multiple choice	Change techniques
43	Evaluation Checklist	Weaver	Descriptive analysis	Recommendations	Predetermined multiple choice	Change techniques
43	Evaluation Checklist	Weaver	Descriptive analysis	Variable input	Predetermined multiple choice	Change techniques
43	Evaluation Checklist	Weaver	Descriptive analysis	Drink measurement	Predetermined multiple choice	Change techniques
44	BCT Taxonomy	Yang	Identity	Identification of self as role model	Not Listed	Change techniques
22	BCT Taxonomy	Morrissey	Identity	Identity associated with changed behaviour	Not Listed	Change techniques
44	BCT Taxonomy	Yang	Identity	Identity associated with changed behaviour	Not Listed	Change techniques
22	BCT Taxonomy	Morrissey	Identity	Incompatible beliefs	Not Listed	Change techniques
44	BCT Taxonomy	Yang	Identity	Incompatible beliefs	Not Listed	Change techniques
22	BCT Taxonomy	Morrissey	Identity	Valued self-identify	Not Listed	Change techniques
44	BCT Taxonomy	Yang	Identity	Valued self-identify	Not Listed	Change techniques
3	Drinkaware App Survey	Attwood	Individual views (Group B)	Do you have any futher comments on your reasons for stopping using the Drinkaware app?	Short answer	Experience
41	Coding Manual	Vollmer	Intention	Prompt intent formation	Not Listed	Change techniques
4	Evaluation Checklist	Azar	Knowledge	General information	Not Listed	Participant General
32	Evaluation Checklist	Radovic	Mental Health Specific Characteristics	Mental health diagnosis or symptom mentioned	Predetermined multiple choice	Change techniques
8	Evaluation Checklist	Choi	Money	Gain and loss both	Yes or No	Change techniques
8	Evaluation Checklist	Choi	Money	Gain only	Yes or No	Change techniques
8	Evaluation Checklist	Choi	Money	Loss only	Yes or No	Change techniques
22	BCT Taxonomy	Morrissey	Natural consequences	Antipated regret	Not Listed	Change techniques
44	BCT Taxonomy	Yang	Natural consequences	Antipated regret	Not Listed	Change techniques
22	BCT Taxonomy	Morrissey	Natural consequences	Information about emotional consequences	Not Listed	Change techniques
44	BCT Taxonomy	Yang	Natural consequences	Information about emotional consequences	Not Listed	Change techniques
22	BCT Taxonomy	Morrissey	Natural consequences	Information about health consequences	Not Listed	Change techniques
44	BCT Taxonomy	Yang	Natural consequences	Information about health consequences	Not Listed	Change techniques
22	BCT Taxonomy	Morrissey	Natural consequences	Information about social and environmental consequences	Not Listed	Change techniques
44	BCT Taxonomy	Yang	Natural consequences	Information about social and environmental consequences	Not Listed	Change techniques
22	BCT Taxonomy	Morrissey	Natural consequences	Monitoring of emotional consequences	Not Listed	Change techniques
44	BCT Taxonomy	Yang	Natural consequences	Monitoring of emotional consequences	Not Listed	Change techniques
22	BCT Taxonomy	Morrissey	Natural consequences	Salience of consequences	Not Listed	Change techniques
44	BCT Taxonomy	Yang	Natural consequences	Salience of consequences	Not Listed	Change techniques
10	Behaviour change technique definitions	Conroy	Not Listed	Action planning	Not Listed	Change techniques
28	Evaluation Checklist	Pandey	Not Listed	Audience	Predetermined multiple choice	App General
6	Evaluation Checklist	Bender	Not Listed	Cost	Not Listed	App General
11	Evaluation Checklist	Derbyshire	Not Listed	Cost	Not Listed	App General
28	Evaluation Checklist	Pandey	Not Listed	Cost	Predetermined multiple choice	App General
10	Behaviour change technique definitions	Conroy	Not Listed	Goal setting (behaviour)	Not Listed	Change techniques
10	Behaviour change technique definitions	Conroy	Not Listed	Goal setting (outcome)	Not Listed	Change techniques
10	Behaviour change technique definitions	Conroy	Not Listed	Motivational interviewing	Not Listed	Change techniques
10	Behaviour change technique definitions	Conroy	Not Listed	Plan social support/social change	Not Listed	Change techniques
10	Behaviour change technique definitions	Conroy	Not Listed	Prompt practice	Not Listed	Change techniques
10	Behaviour change technique definitions	Conroy	Not Listed	Prompt review of behavioural goals	Not Listed	Change techniques
10	Behaviour change technique definitions	Conroy	Not Listed	Prompt self talk	Not Listed	Change techniques
10	Behaviour change technique definitions	Conroy	Not Listed	Prompt self-monitoring of behaviour	Not Listed	Change techniques
10	Behaviour change technique definitions	Conroy	Not Listed	Provide feedback on performance	Not Listed	Change techniques
10	Behaviour change technique definitions	Conroy	Not Listed	Provide information about other's approval	Not Listed	Change techniques
10	Behaviour change technique definitions	Conroy	Not Listed	Set graded tasks	Not Listed	Change techniques
10	Behaviour change technique definitions	Conroy	Not Listed	Shaping	Not Listed	Change techniques
10	Behaviour change technique definitions	Conroy	Not Listed	Time management	Not Listed	Change techniques
16	Evaluation Checklist	Huckvale	Other	Notes	Short answer	Design
29	Evaluation Checklist	Pandher	Patient education	General information	Not Listed	App General
29	Evaluation Checklist	Pandher	Patient education	Medication/ treatment	Not Listed	Change techniques
15	Evaluation Checklist	Hoeppner	Prevalence of Tailoring with respect to adherence to guidelines	Assess willingness to quit	Predetermined multiple choice	Change techniques
35	Evaluation Checklist	Sama	Price	Cost of the app	Not Listed	App General
27	ALFA4Hearning Model	Paglialonga	Promoters	Publisher	Not Listed	Content
40	Coding Behaviour Change Techniques	Ubhi	Promoting Engagement	Personalisation	Yes or No	Change techniques
40	Coding Behaviour Change Techniques	Ubhi	Promoting Engagement	Shaping	Yes or No	Change techniques
17	Evaluation Checklist	Hundert	Quailty assessment	Ability to export data from app	Not Listed	Design
17	Evaluation Checklist	Hundert	Quailty assessment	Reports linking multiple variables	Not Listed	Design
22	BCT Taxonomy	Morrissey	Regulation	Conserving mental resources	Not Listed	Change techniques
44	BCT Taxonomy	Yang	Regulation	Conserving mental resources	Not Listed	Change techniques
22	BCT Taxonomy	Morrissey	Regulation	Paradoxical instructions	Not Listed	Change techniques
44	BCT Taxonomy	Yang	Regulation	Paradoxical instructions	Not Listed	Change techniques
22	BCT Taxonomy	Morrissey	Regulation	Pharmacological support	Not Listed	Change techniques
44	BCT Taxonomy	Yang	Regulation	Pharmacological support	Not Listed	Change techniques
22	BCT Taxonomy	Morrissey	Regulation	Reduce negtaive emotions	Not Listed	Change techniques
44	BCT Taxonomy	Yang	Regulation	Reduce negtaive emotions	Not Listed	Change techniques
22	BCT Taxonomy	Morrissey	Repitition and substitution	Behaviour substitutions	Not Listed	Change techniques
44	BCT Taxonomy	Yang	Repitition and substitution	Behaviour substitutions	Not Listed	Change techniques
22	BCT Taxonomy	Morrissey	Repitition and substitution	Behavioural practice/rehersal	Not Listed	Change techniques
44	BCT Taxonomy	Yang	Repitition and substitution	Behavioural practice/rehersal	Not Listed	Change techniques
22	BCT Taxonomy	Morrissey	Repitition and substitution	Generalisation of target behaviour	Not Listed	Change techniques
44	BCT Taxonomy	Yang	Repitition and substitution	Generalisation of target behaviour	Not Listed	Change techniques
22	BCT Taxonomy	Morrissey	Repitition and substitution	Graded tasks	Not Listed	Change techniques
44	BCT Taxonomy	Yang	Repitition and substitution	Graded tasks	Not Listed	Change techniques
22	BCT Taxonomy	Morrissey	Repitition and substitution	Habit formation	Not Listed	Change techniques
44	BCT Taxonomy	Yang	Repitition and substitution	Habit formation	Not Listed	Change techniques
22	BCT Taxonomy	Morrissey	Repitition and substitution	Habit reversal	Not Listed	Change techniques
44	BCT Taxonomy	Yang	Repitition and substitution	Habit reversal	Not Listed	Change techniques
22	BCT Taxonomy	Morrissey	Repitition and substitution	Overcorrection	Not Listed	Change techniques
44	BCT Taxonomy	Yang	Repitition and substitution	Overcorrection	Not Listed	Change techniques
22	BCT Taxonomy	Morrissey	Reward and threat	Future punishment	Not Listed	Change techniques
44	BCT Taxonomy	Yang	Reward and threat	Future punishment	Not Listed	Change techniques
22	BCT Taxonomy	Morrissey	Reward and threat	Incentive (outcome)	Not Listed	Change techniques
44	BCT Taxonomy	Yang	Reward and threat	Incentive (outcome)	Not Listed	Change techniques
22	BCT Taxonomy	Morrissey	Reward and threat	Material incentive (behaviour)	Not Listed	Change techniques
44	BCT Taxonomy	Yang	Reward and threat	Material incentive (behaviour)	Not Listed	Change techniques
22	BCT Taxonomy	Morrissey	Reward and threat	Material reward (behaviour)	Not Listed	Change techniques
44	BCT Taxonomy	Yang	Reward and threat	Material reward (behaviour)	Not Listed	Change techniques
22	BCT Taxonomy	Morrissey	Reward and threat	Non-specific incentive	Not Listed	Change techniques
16	Evaluation Checklist	Huckvale	Content and attribution	Is there a disclaimer?	yes or No	Content
16	Evaluation Checklist	Huckvale	Content and attribution	Are information sources attributed?	yes or No	Content
16	Evaluation Checklist	Huckvale	Content and attribution	Is information content dated?	Date	Content
16	Evaluation Checklist	Huckvale	Content and attribution	Is the app accredited or endorsed by any third party?	Yes or No	Content
16	Evaluation Checklist	Huckvale	Content and attribution	Is there a support contact?	Yes or No	Content
16	Evaluation Checklist	Huckvale	HON Domains	If the app has ads, does the app publisher have an advertising policy?	Yes or No	Content
17	Evaluation Checklist	Hundert	Descriptive Information	Presence of advertisement in the app	Not Listed	Content
17	Evaluation Checklist	Hundert	Quailty assessment	Apps created with headache expertise	Not Listed	Content
21	Evaluation Checklist	Mobasheri	Data Extraction	Documentation of evidence base	Not Listed	Content
21	Evaluation Checklist	Mobasheri	Data Extraction	Documentation of medical professional involvement	Not Listed	Content
21	Evaluation Checklist	Mobasheri	Data Extraction	Commercial interest	Not Listed	Content
21	Evaluation Checklist	Mobasheri	App function	Clinician advertisement tool	Not Listed	Content
21	Evaluation Checklist	Mobasheri	App function	Product advertisement tools	Not Listed	Content
44	BCT Taxonomy	Yang	Reward and threat	Non-specific incentive	Not Listed	Change techniques
27	ALFA4Hearning Model	Paglialonga	Promoters	HW/ SW Company	Not Listed	Content
27	ALFA4Hearning Model	Paglialonga	Promoters	Drug company	Not Listed	Content
27	ALFA4Hearning Model	Paglialonga	Promoters	Government services (public health)	Not Listed	Content
27	ALFA4Hearning Model	Paglialonga	Promoters	Clinics and HHS providers	Not Listed	Content
27	ALFA4Hearning Model	Paglialonga	Promoters	Professional, scientific and educational institutions	Not Listed	Content
22	BCT Taxonomy	Morrissey	Reward and threat	Non-specific reward	Not Listed	Change techniques
27	ALFA4Hearning Model	Paglialonga	Promoters	Independent promoter	Not Listed	Content
29	Evaluation Checklist	Pandher	Patient education	Healthcare partnership	Not Listed	Content
44	BCT Taxonomy	Yang	Reward and threat	Non-specific reward	Not Listed	Change techniques
22	BCT Taxonomy	Morrissey	Reward and threat	Reward (outcome)	Not Listed	Change techniques
44	BCT Taxonomy	Yang	Reward and threat	Reward (outcome)	Not Listed	Change techniques
32	Codebook	Radovic	Testimonials	Anything in app in quotes	Predetermined multiple choice	Content
32	Evaluation Checklist	Radovic	Mental Health Specific Characteristics	Source of information supporting app use	Predetermined multiple choice	Content
33	Quality Criteria Assessment	Reynoldson et al.	Developer	What is their profession/background?	Short answer	Content
33	Quality Criteria Assessment	Reynoldson et al.	Developer	Have they worked with clinicians/pain experts if these are not already part of the team?	Short answer	Content
33	Quality Criteria Assessment	Reynoldson et al.	Developer	What other applications have they created?	Short answer	Content
33	Quality Criteria Assessment	Reynoldson et al.	Ease of Use	Content	Yes or No	Content
34	Evaluation Checklist	Robustillo	Quality and security of information	Update of information	Not Listed	Content
34	Adapted Questionnaire	Robustillo	Not Listed	Does the app declare " the information provided… has been designed to support, not to replace, the relationship that exist between a patient and his/her physician"?	Not Listed	Content
34	Adapted Questionnaire	Robustillo	Not Listed	Does the app identify the ownership of the institution and/or the identity of the professional(s) responsible for the health app?	Not Listed	Content
34	Adapted Questionnaire	Robustillo	Not Listed	Does the app idetify those responsible?	Not Listed	Content
34	Adapted Questionnaire	Robustillo	Not Listed	Are the curriculum and qualifications of the app's provider and the professionals of service provision identified?	Not Listed	Content
34	Adapted Questionnaire	Robustillo	Not Listed	Does the health app provide dates of authorisation, of publication on the app and revivision of contents?	Not Listed	Content
34	Adapted Questionnaire	Robustillo	Not Listed	Does the app report in content updates what may affact the health of the users?	Not Listed	Content
34	Adapted Questionnaire	Robustillo	Not Listed	Is the source of content information clearly identified?	Not Listed	Content
34	Adapted Questionnaire	Robustillo	Not Listed	Are the ads or advertisiting content identified with the word "advertising"	Not Listed	Content
34	Adapted Questionnaire	Robustillo	Not Listed	Are digital ads clearly distinguished from the editorial contents?	Not Listed	Content
34	Adapted Questionnaire	Robustillo	Not Listed	Are the ads linked or juxtaposed with an editorial content on the same subject?	Not Listed	Content
34	Adapted Questionnaire	Robustillo	Not Listed	Does it provide a mechanism to turn off app advertising?	Not Listed	Content
37	Mobile Health Apps Evaluation Data Set	Singh, Karandeep	General	What kinds of support does the developer offer?	Predetermined multiple choice	Content
37	Mobile Health Apps Evaluation Data Set	Singh, Karandeep	App functionality	Does the app have in-app advertising?	Yes or No	Content
37	Mobile Health Apps Evaluation Data Set	Singh, Karandeep	App functionality	If you answered yest to the prior question, is it possible to upgrade to an ad-free version	Yes or No	Content
37	Mobile Health Apps Evaluation Data Set	Singh, Karandeep	App functionality	Is the app teathered to a healthcare system?	Yes or No	Content
22	BCT Taxonomy	Morrissey	Reward and threat	Self-incentive	Not Listed	Change techniques
44	BCT Taxonomy	Yang	Reward and threat	Self-incentive	Not Listed	Change techniques
22	BCT Taxonomy	Morrissey	Reward and threat	Self-reward	Not Listed	Change techniques
44	BCT Taxonomy	Yang	Reward and threat	Self-reward	Not Listed	Change techniques
1	Evaluation Checklist	Aguirre et al. 2025	Usability and Accessibility	Is the text brief and easy to understand?	Not Listed	Design
1	Evaluation Checklist	Aguirre et al. 2026	Usability and Accessibility	In language genuine?	Not Listed	Design
1	Evaluation Checklist	Aguirre et al. 2027	Usability and Accessibility	Is it possible to enlarge text?	Not Listed	Design
1	Evaluation Checklist	Aguirre et al. 2028	Usability and Accessibility	Are there too many menus?	Not Listed	Design
1	Evaluation Checklist	Aguirre et al. 2029	Usability and Accessibility	Is menu navigation intuitive to a user?	Not Listed	Design
1	Evaluation Checklist	Aguirre et al. 2030	Usability and Accessibility	Colour Scheme	Not Listed	Design
1	Evaluation Checklist	Aguirre et al. 2031	Usability and Accessibility	Does it cost money to download?	Not Listed	Design
1	Evaluation Checklist	Aguirre et al. 2032	Usability and Accessibility	Is the app reliable- does it crash during use?	Not Listed	Design
2	Evaluated usability and assessment criteria for diabetes apps for the elderly.	Madlen Arnhold, Dipl-Soz et al.	Comprehensibility	Use of generally intelligible symbols and terms	5 point Likert Scale	Design
2	Evaluated usability and assessment criteria for diabetes apps for the elderly.	Madlen Arnhold, Dipl-Soz et al.	Comprehensibility	If necessary, provision of additional explanations	5 point Likert Scale	Design
2	Evaluated usability and assessment criteria for diabetes apps for the elderly.	Madlen Arnhold, Dipl-Soz et al.	Comprehensibility	Self-explanatory images and depictions, understandable without further support and explanations	5 point Likert Scale	Design
2	Evaluated usability and assessment criteria for diabetes apps for the elderly.	Madlen Arnhold, Dipl-Soz et al.	Comprehensibility	Easily understandable and internally consistent menu structures	5 point Likert Scale	Design
2	Evaluated usability and assessment criteria for diabetes apps for the elderly.	Madlen Arnhold, Dipl-Soz et al.	Comprehensibility	Avoidance of strong hierarchial menu strctures and too many functionalities	5 point Likert Scale	Design
2	Evaluated usability and assessment criteria for diabetes apps for the elderly.	Madlen Arnhold, Dipl-Soz et al.	Presentation	Clear, distinguishable colours for images and depictions or choice of colour neutral depictions	5 point Likert Scale	Design
2	Evaluated usability and assessment criteria for diabetes apps for the elderly.	Madlen Arnhold, Dipl-Soz et al.	Presentation	Avoidance of too glaring colours	5 point Likert Scale	Design
2	Evaluated usability and assessment criteria for diabetes apps for the elderly.	Madlen Arnhold, Dipl-Soz et al.	Presentation	Sufficient size of screen as well as input and output fields	5 point Likert Scale	Design
2	Evaluated usability and assessment criteria for diabetes apps for the elderly.	Madlen Arnhold, Dipl-Soz et al.	Presentation	Ability to adapt size of operating elements and displayed images according to individual needs, capabilities and prederences	Dichotomous scale	Design
15	Evaluation Checklist	Hoeppner	Prevalence of Tailoring in terms of general approach	Interactive	Predetermined multiple choice	Design
15	Evaluation Checklist	Hoeppner	Prevalence of Tailoring in terms of general approach	Proactive	Predetermined multiple choice	Design
22	BCT Taxonomy	Morrissey	Reward and threat	Social incentive	Not Listed	Change techniques
16	Evaluation Checklist	Huckvale	Functionality	Main functions	Short answer	Design
16	Evaluation Checklist	Huckvale	Functionality	Is the app intervention standalone?	Yes or No	Design
16	Evaluation Checklist	Huckvale	Functionality	Is there a user setup wizard?	Yes or No	Design
16	Evaluation Checklist	Huckvale	Functionality	Does the app support multiple user profiles?	Yes or No	Design
16	Evaluation Checklist	Huckvale	Content and attribution	Were any textual/ grammatical errors found?	Short answer	Design
44	BCT Taxonomy	Yang	Reward and threat	Social incentive	Not Listed	Change techniques
16	Evaluation Checklist	Huckvale	Other	Any other problems/ issues identified	Short answer	Design
22	BCT Taxonomy	Morrissey	Reward and threat	Social reward	Not Listed	Change techniques
17	Evaluation Checklist	Hundert	Descriptive Information	Presence of reports	Not Listed	Design
17	Evaluation Checklist	Hundert	Descriptive Information	Types of reports	Predetermined multiple choice	Design
17	Evaluation Checklist	Hundert	Descriptive Information	Ability to edit previous headache entry	Not Listed	Design
44	BCT Taxonomy	Yang	Reward and threat	Social reward	Not Listed	Change techniques
17	Evaluation Checklist	Hundert	Descriptive Information	Inclusion of customisation and personalisation features	Not Listed	Design
17	Evaluation Checklist	Hundert	Quailty assessment	Visability of system status	5 point Likert Scale	Design
17	Evaluation Checklist	Hundert	Quailty assessment	Match between the system and the real world	6 point Likert Scale	Design
17	Evaluation Checklist	Hundert	Quailty assessment	User control and freedom	7 point Likert Scale	Design
17	Evaluation Checklist	Hundert	Quailty assessment	Consistency and standards	8 point Likert Scale	Design
17	Evaluation Checklist	Hundert	Quailty assessment	Error prevention	9 point Likert Scale	Design
17	Evaluation Checklist	Hundert	Quailty assessment	Flexibility and efficiency of use	11 point Likert Scale	Design
17	Evaluation Checklist	Hundert	Quailty assessment	Aesthetic and miminmalist design	12 point Likert Scale	Design
17	Evaluation Checklist	Hundert	Quailty assessment	Help user recognise diagnose and recover from errors	13 point Likert Scale	Design
17	Evaluation Checklist	Hundert	Quailty assessment	Help and documentation	14 point Likert Scale	Design
17	Evaluation Checklist	Hundert	Quailty assessment	Customisable answer options and reports	Not Listed	Design
22	BCT Taxonomy	Morrissey	Scheduled consequences	Behaviour cost	Not Listed	Change techniques
44	BCT Taxonomy	Yang	Scheduled consequences	Behaviour cost	Not Listed	Change techniques
18	Outcomes of the usability and usefulness questionnaire	Kirwan	Usability	I like the overall presentation and layout of the iStepLog application	Not Listed	Design
18	Outcomes of the usability and usefulness questionnaire	Kirwan	Usability	I was able to easily find my way around the iStepLog application	Not Listed	Design
18	Outcomes of the usability and usefulness questionnaire	Kirwan	Usability	I was able to easily sync my steps to the 10 000 Steps website	Not Listed	Design
18	Outcomes of the usability and usefulness questionnaire	Kirwan	Usefulness	It was convenient for me to use the iStepLog application	Not Listed	Design
19	Functional Characteristics	Kumar et al.	Functional Characteristics	Can the app transform the phone to a medical device	Not Listed	Design
27	ALFA4Hearning Model	Paglialonga	Implementation	Text and readings display	Not Listed	Design
27	ALFA4Hearning Model	Paglialonga	Implementation	Pictures and video streaming	Not Listed	Design
27	ALFA4Hearning Model	Paglialonga	Implementation	Audio playback	Not Listed	Design
27	ALFA4Hearning Model	Paglialonga	Implementation	Pictures and video recording	Not Listed	Design
27	ALFA4Hearning Model	Paglialonga	Implementation	Audio recording	Not Listed	Design
22	BCT Taxonomy	Morrissey	Scheduled consequences	Punishment	Not Listed	Change techniques
44	BCT Taxonomy	Yang	Scheduled consequences	Punishment	Not Listed	Change techniques
30	Evaluation Checklist	Patel	Cultural appropriateness criteria	Does the app contain Maori words or phrases?	Not Listed	Design
32	Codebook	Radovic	Consumer friendly	Consumer friendly medical language		Design
32	Codebook	Radovic	Language style used	Clear language chosen	Predetermined multiple choice	Design
32	Codebook	Radovic	Language tone used	Appropriate tone used with language	Predetermined multiple choice	Design
32	Evaluation Checklist	Radovic	General App Characteristics	Language Style Used	Predetermined multiple choice	Design
32	Evaluation Checklist	Radovic	General App Characteristics	Language Tone Used	Predetermined multiple choice	Design
32	Evaluation Checklist	Radovic	General App Characteristics	Consumer friendly	Predetermined multiple choice	Design
33	Quality Criteria Assessment	Reynoldson et al.	Clinical Content	Can options be modified	Yes or No	Design
33	Quality Criteria Assessment	Reynoldson et al.	Design	Are the colours used logically related?	Yes or No	Design
33	Quality Criteria Assessment	Reynoldson et al.	Design	Is there a consistent colour theme?	Yes or No	Design
33	Quality Criteria Assessment	Reynoldson et al.	Design	Are the colour choices visually accessible?	Yes or No	Design
33	Quality Criteria Assessment	Reynoldson et al.	Design	Is the design audience appropriate?	Yes or No	Design
33	Quality Criteria Assessment	Reynoldson et al.	Design	Are the font styles easily legible?	Yes or No	Design
33	Quality Criteria Assessment	Reynoldson et al.	Design	Is there a consistent font theme?	Yes or No	Design
33	Quality Criteria Assessment	Reynoldson et al.	Ease of Use	Accessibility	Yes or No	Design
33	Measures used in the usability study	Reynoldson et al.	Design	How attractive did you find the use of colours in the app?	5 point Likert Scale	Design
33	Measures used in the usability study	Reynoldson et al.	Design	How attractive did you find the fonts in the app?	5 point Likert Scale	Design
33	Measures used in the usability study	Reynoldson et al.	Design	How pleasant did you find the layout of the app?	5 point Likert Scale	Design
33	Measures used in the usability study	Reynoldson et al.	Design	How professional did you feel the app was to look at?	5 point Likert Scale	Design
33	Measures used in the usability study	Reynoldson et al.	Design	To what extent do you feel the design suited the purpose of the app?	5 point Likert Scale	Design
33	Measures used in the usability study	Reynoldson et al.	Design	How pleasant did you find the look of the app overall?	5 point Likert Scale	Design
33	Measures used in the usability study	Reynoldson et al.	Design	Overall, how much did you like the design of the app?	5 point Likert Scale	Design
33	Measures used in the usability study	Reynoldson et al.	Design	Do you have any overall comments about the design of this app?	Short answer	Design
35	Evaluation Checklist	Sama	Engagement method	social presentation or announcement	Not Listed	Design
40	Coding Behaviour Change Techniques	Ubhi	Promoting Engagement	App's design and user interface	Yes or No	Design
40	Coding Behaviour Change Techniques	Ubhi	Promoting Engagement	Sequencing and design for reducing each session time	Yes or No	Design
40	Coding Behaviour Change Techniques	Ubhi	Ease of use	Pattern recognition	Yes or No	Design
40	Coding Behaviour Change Techniques	Ubhi	Ease of use	Aesthetics	Yes or No	Design
40	Coding Behaviour Change Techniques	Ubhi	Ease of use	Minimum text	Yes or No	Design
40	Coding Behaviour Change Techniques	Ubhi	Ease of use	Text formatting	Yes or No	Design
40	Coding Behaviour Change Techniques	Ubhi	Ease of use	Page names	Yes or No	Design
40	Coding Behaviour Change Techniques	Ubhi	Ease of use	Easy-to read	Yes or No	Design
40	Coding Behaviour Change Techniques	Ubhi	Ease of use	Layout	Yes or No	Design
40	Coding Behaviour Change Techniques	Ubhi	Ease of use	Clear and consistent language	Yes or No	Design
40	Coding Behaviour Change Techniques	Ubhi	Ease of use	Font size	Yes or No	Design
22	BCT Taxonomy	Morrissey	Scheduled consequences	Reduce reward frequency	Not Listed	Change techniques
41	Coding Manual	Vollmer	General Techniques	Tailoring	Predetermined multiple choice	Design
44	BCT Taxonomy	Yang	Scheduled consequences	Reduce reward frequency	Not Listed	Change techniques
22	BCT Taxonomy	Morrissey	Scheduled consequences	Remove punishment	Not Listed	Change techniques
3	Drinkaware App Survey	Attwood	Experience	When did you first use the Drinkaware app?	Predetermined multiple choice	Experience
3	Drinkaware App Survey	Attwood	Experience	How did you find out about the Drinkaware app?	Predetermined multiple choice	Experience
3	Drinkaware App Survey	Attwood	Experience	What was your main motivation for downloading the app?	Predetermined multiple choice	Experience
3	Drinkaware App Survey	Attwood	Individual perception of use	Have you used the app since first recording your average 'Typical Week' drinking?	Predetermined multiple choice	Experience
3	Drinkaware App Survey	Attwood	Individual perception of use	Have you used the app in the last week?	Predetermined multiple choice	Experience
3	Drinkaware App Survey	Attwood	Individual perception of use	How often do you open up the app?	Predetermined multiple choice	Experience
3	Drinkaware App Survey	Attwood	Individual perception of use	How often do you record drinking in the app?	Predetermined multiple choice	Experience
3	Drinkaware App Survey	Attwood	Individual perception of use	How often did you open up the app?	Predetermined multiple choice	Experience
3	Drinkaware App Survey	Attwood	Individual perception of use	How often did you record drinking in the app?	Predetermined multiple choice	Experience
3	Drinkaware App Survey	Attwood	Onboarding only	Since completing your 'Typical Week' on the app, are you drinking more or less?	Predetermined multiple choice	Experience
3	Drinkaware App Survey	Attwood	Onboarding only	Has completing your 'Typical Week' on the app made you think about how much you drink?	Predetermined multiple choice	Experience
3	Drinkaware App Survey	Attwood	App Usage	Why haven't you continued using the app?	Predetermined multiple choice and 'other' line	Experience
44	BCT Taxonomy	Yang	Scheduled consequences	Remove punishment	Not Listed	Change techniques
3	Drinkaware App Survey	Attwood	Individual views (Group A)	How easy was it to get started using the app?	Predetermined multiple choice	Experience
3	Drinkaware App Survey	Attwood	Individual views (Group A)	How easy is it to usethe app regularly?	Predetermined multiple choice	Experience
3	Drinkaware App Survey	Attwood	Individual views (Group A)	Has using the app helped you to cut back on your drinking?	Predetermined multiple choice	Experience
3	Drinkaware App Survey	Attwood	Individual views (Group A)	Has using the app made you think about how much you drink?	Predetermined multiple choice	Experience
3	Drinkaware App Survey	Attwood	Individual views (Group A)	Which of the following app features have you tried?	Predetermined multiple choice	Experience
3	Drinkaware App Survey	Attwood	Individual views (Group A)	Which of the following app features have you used on a regular basis?	Predetermined multiple choice	Experience
3	Drinkaware App Survey	Attwood	Individual views (Group A)	How helpful did/do you find the reminders sent from the app?	Predetermined multiple choice	Experience
3	Drinkaware App Survey	Attwood	Individual views (Group A)	Would you recommend the Drinkaware app to others?	Predetermined multiple choice	Experience
3	Drinkaware App Survey	Attwood	Individual views (Group A)	How helpful did you find the app features which you have tried?	Predetermined multiple choice	Experience
3	Drinkaware App Survey	Attwood	Individual views (Group B)	Why didn't you continue using the app?	Predetermined multiple choice	Experience
22	BCT Taxonomy	Morrissey	Scheduled consequences	Remove reward	Not Listed	Change techniques
3	Drinkaware App Survey	Attwood	Individual views (Group B)	Do you have any futher comments about your experience of using the Drinkaware app?	Short answer	Experience
3	Drinkaware App Survey	Attwood	Habits	How often do you have a drink containing alcohol	Predetermined multiple choice	Experience
3	Drinkaware App Survey	Attwood	Habits	How many standard drinks containing alcohol do you have on a typical day when drinking?	Predetermined multiple choice	Experience
3	Drinkaware App Survey	Attwood	Habits	How often dp you have six or more drinks on one occasion?	Predetermined multiple choice	Experience
3	Drinkaware App Survey	Attwood	Habits	How often would you say you drink for the following reasons?	Predetermined multiple choice	Experience
3	Drinkaware App Survey	Attwood	Habits	Have you tried to moderate your drinking?	Predetermined multiple choice	Experience
4	Evaluation Checklist	Azar	Therapeutic interventions	Motivational readiness	Short answer with numerical value- 1 or 0	Experience
7	Interview Questions	Casey	Not Listed	What did you expect to get out of this physical activity study?	Verbal answer	Experience
7	Interview Questions	Casey	Not Listed	Were you looking forward to it and why? (if not, why not?)	Verbal answer	Experience
7	Interview Questions	Casey	Not Listed	How did you find carrying the smartphone all day? (Pockets?)	Verbal answer	Experience
7	Interview Questions	Casey	Not Listed	How did you feel about your steps being monitored?	Verbal answer	Experience
7	Interview Questions	Casey	Not Listed	How did you find working with the technology? Were there any technical difficulities?	Verbal answer	Experience
7	Interview Questions	Casey	Not Listed	What were the barriers to increasing physical activity?	Verbal answer	Experience
7	Interview Questions	Casey	Not Listed	How did you find trying to increase your physical activity for the whole 8 weeks?	Verbal answer	Experience
7	Interview Questions	Casey	Not Listed	Did you have any strategies to help?	Verbal answer	Experience
7	Interview Questions	Casey	Not Listed	How did you feel about letting people around you know that you were trying to increase your physical activity?	Verbal answer	Experience
7	Interview Questions	Casey	Not Listed	What was their reaction while you were increasing physical activity?	Verbal answer	Experience
7	Interview Questions	Casey	Not Listed	What were the key factors to keep you mindful about increasing physical activity?	Verbal answer	Experience
7	Interview Questions	Casey	Not Listed	Were you comfortable using the app?	Verbal answer	Experience
7	Interview Questions	Casey	Not Listed	How often did you check the app during the day?	Verbal answer	Experience
7	Interview Questions	Casey	Not Listed	How did you react if your step count was lower than the goal of 10 000 steps per day?	Verbal answer	Experience
7	Interview Questions	Casey	Not Listed	What was the best thing about the app?	Verbal answer	Experience
7	Interview Questions	Casey	Not Listed	What improvements would you like to see to the app to improve its benefits?	Verbal answer	Experience
7	Interview Questions	Casey	Not Listed	How did you feel in yourself physically, mentally and emotionall after the intervention period of increasing your physical activity?	Verbal answer	Experience
7	Interview Questions	Casey	Not Listed	Would you consider using social media (Facebook, Twitter etcetera) to discuss your exercising?	Verbal answer	Experience
7	Interview Questions	Casey	Not Listed	Do you see yourself continuing to use the app now that the study is over?	Verbal answer	Experience
7	Interview Questions	Casey	Not Listed	What would have made it easier or more motivating to keep going?	Verbal answer	Experience
8	Evaluation Checklist	Choi	Autonomy	Information addressing reason for smoking cessation	Yes or No	Experience
8	Evaluation Checklist	Choi	Autonomy	Function allowing one's own smoking cessation plan	Yes or No	Experience
8	Evaluation Checklist	Choi	Autonomy	Offers at least 1 of the autonomy features above	Yes or No	Experience
44	BCT Taxonomy	Yang	Scheduled consequences	Remove reward	Not Listed	Change techniques
18	Outcomes of the usability and usefulness questionnaire	Kirwan	Usability	I think the iStepLog application is user-friendly	Not Listed	Experience
18	Outcomes of the usability and usefulness questionnaire	Kirwan	Usefulness	I prefer to use the iStepLog application rather than go to the 10, 000 Steps website to enter my steps	Not Listed	Experience
18	Outcomes of the usability and usefulness questionnaire	Kirwan	Usefulness	The iStepLog encouraged me to log my steps more often than before it was available	Not Listed	Experience
18	Outcomes of the usability and usefulness questionnaire	Kirwan	Usefulness	I didn't visit the 10, 000 Steps website as often because I used the iStepLog appication	Not Listed	Experience
18	Outcomes of the usability and usefulness questionnaire	Kirwan	Usefulness	I would like to continue using the iStepLog application	Not Listed	Experience
27	ALFA4Hearning Model	Paglialonga	Implementation	Interaction with the user	Not Listed	Experience
27	ALFA4Hearning Model	Paglialonga	Implementation	Interaction with external devices	Not Listed	Experience
22	BCT Taxonomy	Morrissey	Scheduled consequences	Reward alternative behaviour	Not Listed	Change techniques
44	BCT Taxonomy	Yang	Scheduled consequences	Reward alternative behaviour	Not Listed	Change techniques
22	BCT Taxonomy	Morrissey	Scheduled consequences	Reward approximation	Not Listed	Change techniques
44	BCT Taxonomy	Yang	Scheduled consequences	Reward approximation	Not Listed	Change techniques
22	BCT Taxonomy	Morrissey	Scheduled consequences	Reward incompatible behaviour	Not Listed	Change techniques
44	BCT Taxonomy	Yang	Scheduled consequences	Reward incompatible behaviour	Not Listed	Change techniques
22	BCT Taxonomy	Morrissey	Scheduled consequences	Rewarding completion	Not Listed	Change techniques
44	BCT Taxonomy	Yang	Scheduled consequences	Rewarding completion	Not Listed	Change techniques
22	BCT Taxonomy	Morrissey	Scheduled consequences	Situation-specific reward	Not Listed	Change techniques
44	BCT Taxonomy	Yang	Scheduled consequences	Situation-specific reward	Not Listed	Change techniques
22	BCT Taxonomy	Morrissey	Self-belief	Focus on past success	Not Listed	Change techniques
44	BCT Taxonomy	Yang	Self-belief	Focus on past success	Not Listed	Change techniques
22	BCT Taxonomy	Morrissey	Self-belief	Mental rehersal of successful performance	Not Listed	Change techniques
44	BCT Taxonomy	Yang	Self-belief	Mental rehersal of successful performance	Not Listed	Change techniques
22	BCT Taxonomy	Morrissey	Self-belief	Self-talk	Not Listed	Change techniques
44	BCT Taxonomy	Yang	Self-belief	Self-talk	Not Listed	Change techniques
22	BCT Taxonomy	Morrissey	Self-belief	Verbal persuasion about capability	Not Listed	Change techniques
44	BCT Taxonomy	Yang	Self-belief	Verbal persuasion about capability	Not Listed	Change techniques
22	BCT Taxonomy	Morrissey	Shaping Knowledge	Behavioural experiments	Not Listed	Change techniques
44	BCT Taxonomy	Yang	Shaping Knowledge	Behavioural experiments	Not Listed	Change techniques
22	BCT Taxonomy	Morrissey	Shaping Knowledge	Information about Antecedents	Not Listed	Change techniques
44	BCT Taxonomy	Yang	Shaping Knowledge	Information about Antecedents	Not Listed	Change techniques
22	BCT Taxonomy	Morrissey	Shaping Knowledge	Instruction on how to perfom the behaviour	Not Listed	Change techniques
44	BCT Taxonomy	Yang	Shaping Knowledge	Instruction on how to perfom the behaviour	Not Listed	Change techniques
22	BCT Taxonomy	Morrissey	Shaping Knowledge	Re-attribution	Not Listed	Change techniques
33	Measures used in the usability study	Reynoldson et al.	System usability scale	Do you have any overall comments about the usability of this app?	Short answer	Experience
33	Measures used in the usability study	Reynoldson et al.	Format and wording	Do you have any overall comments about the content of this app?	Short answer	Experience
33	Measures used in the usability study	Reynoldson et al.	Free Text	Is there anything you would add to this app to make it more useful in recording your pain?	Yes or No with free text to comment	Experience
33	Measures used in the usability study	Reynoldson et al.	Free Text	Is there anything in this app you felt was unnecessary or could be removed?	Yes or No with free text to comment	Experience
33	Measures used in the usability study	Reynoldson et al.	Free Text	Is there anything you particularly liked about this app?	Yes or No with free text to comment	Experience
33	Measures used in the usability study	Reynoldson et al.	Free Text	Is there anything you particularly disliked about this app?	Yes or No with free text to comment	Experience
33	Measures used in the usability study	Reynoldson et al.	Future Use	Would you downloard this app?	Yes or No	Experience
33	Measures used in the usability study	Reynoldson et al.	Future Use	Would you recommend this app to a friend?	Yes or No	Experience
33	Measures used in the usability study	Reynoldson et al.	Future Use	Do you have any final comments about this app?	Yes or No	Experience
37	Mobile Health Apps Evaluation Data Set	Singh, Karandeep	Patient Engagement	In what way does the app engage patients?	Predetermined multiple choice	Experience
44	BCT Taxonomy	Yang	Shaping Knowledge	Re-attribution	Not Listed	Change techniques
41	Coding Manual	Vollmer	Social influence	Provide opportunities for social comparison	Not Listed	Change techniques
22	BCT Taxonomy	Morrissey	Social Support	Social Support (emotional)	Not Listed	Change techniques
44	BCT Taxonomy	Yang	Social Support	Social Support (emotional)	Not Listed	Change techniques
22	BCT Taxonomy	Morrissey	Social Support	Social Support (practical)	Not Listed	Change techniques
44	BCT Taxonomy	Yang	Social Support	Social Support (practical)	Not Listed	Change techniques
22	BCT Taxonomy	Morrissey	Social Support	Social Support (unspecified)	Not Listed	Change techniques
44	BCT Taxonomy	Yang	Social Support	Social Support (unspecified)	Not Listed	Change techniques
26	Evidence based behavioural strategies	Pagoto	Strategy	problem Solving	Not Listed	Change techniques
26	Evidence based behavioural strategies	Pagoto	Strategy	Relapse prevention	Not Listed	Change techniques
37	Mobile Health Apps Evaluation Data Set	Singh, Karandeep	Net Promoter Score	How likely is it that you would recommend this app to a friend or colleague?	Scale of 1-10	Experience
43	Evaluation Checklist	Weaver	Focus group discussions	Previous use of app	Not Listed	Experience
43	Evaluation Checklist	Weaver	Focus group discussions	Opinions of these apps	Not Listed	Experience
43	Evaluation Checklist	Weaver	Focus group discussions	Selection of BAC apps identified in Phase 1 and reflect their usability, trustworthiness, accuracy and how they believed they would be received by other young people	Not Listed	Experience
43	Evaluation Checklist	Weaver	Focus group discussions	Whether an alcohol promotion app would be effective in engaging with young people	Not Listed	Experience
43	Evaluation Checklist	Weaver	Focus group discussions	What sort of information would be useful in an app.	Not Listed	Experience
26	Evidence based behavioural strategies	Pagoto	Strategy	Stimulus control	Not Listed	Change techniques
26	Evidence based behavioural strategies	Pagoto	Strategy	Time management	Not Listed	Change techniques
37	Mobile Health Apps Evaluation Data Set	Singh, Karandeep	System usability scale	Cost of the app	5 point Likert Scale	App General
33	Measures used in the usability study	Reynoldson et al.	System usability scale	I felt very confident using the app	5 point Likert Scale	Experience
37	Mobile Health Apps Evaluation Data Set	Singh, Karandeep	System usability scale	I felt very confident using the app	5 point Likert Scale	Experience
33	Measures used in the usability study	Reynoldson et al.	System usability scale	I found the app unnecessarily complex	5 point Likert Scale	Experience
37	Mobile Health Apps Evaluation Data Set	Singh, Karandeep	System usability scale	I found the app unnecessarily complex	5 point Likert Scale	Experience
33	Measures used in the usability study	Reynoldson et al.	System usability scale	I found the app very cumbersome to use	5 point Likert Scale	Experience
37	Mobile Health Apps Evaluation Data Set	Singh, Karandeep	System usability scale	I found the app very cumbersome to use	5 point Likert Scale	Experience
33	Measures used in the usability study	Reynoldson et al.	System usability scale	I found the various functions in this app were well intergarated	5 point Likert Scale	Experience
37	Mobile Health Apps Evaluation Data Set	Singh, Karandeep	System usability scale	I found the various functions in this app were well intergarated	5 point Likert Scale	Experience
33	Measures used in the usability study	Reynoldson et al.	System usability scale	I needed to learn a lot of things before I could get going with this app	5 point Likert Scale	Experience
37	Mobile Health Apps Evaluation Data Set	Singh, Karandeep	System usability scale	I needed to learn a lot of things before I could get going with this app	5 point Likert Scale	Experience
33	Measures used in the usability study	Reynoldson et al.	System usability scale	I think that I would like to use this app frequently	5 point Likert Scale	Experience
37	Mobile Health Apps Evaluation Data Set	Singh, Karandeep	System usability scale	I think that I would like to use this app frequently	5 point Likert Scale	Experience
3	Drinkaware App Survey	Attwood	About you	Gender of participant	Predetermined multiple choice	Participant General
3	Drinkaware App Survey	Attwood	About you	Year participant was born	Predetermined multiple choice	Participant General
3	Drinkaware App Survey	Attwood	About you	Ethnicity	Predetermined multiple choice	Participant General
3	Drinkaware App Survey	Attwood	About you	Employment Status	Predetermined multiple choice	Participant General
3	Drinkaware App Survey	Attwood	About you	Highest Qualification	Predetermined multiple choice	Participant General
3	Drinkaware App Survey	Attwood	About you	Country of residence	Predetermined multiple choice	Participant General
3	Drinkaware App Survey	Attwood	Habits	Are you interested in being contacted for a brief follow-up telephone interview?	Predetermined multiple choice	Participant General
33	Measures used in the usability study	Reynoldson et al.	System usability scale	I think that I would need the support of a technical person to use this app	5 point Likert Scale	Experience
7	Interview Questions	Casey	Not Listed	Where did you hear about the study? Did you volunteer or were you recruited?	Verbal answer	Participant General
7	Interview Questions	Casey	Not Listed	What was your initial reaction when you were asked to join the study?	Verbal answer	Participant General
27	ALFA4Hearning Model	Paglialonga	Users	Clitzens	Not Listed	Participant General
27	ALFA4Hearning Model	Paglialonga	Users	Patients with hearing problems	Not Listed	Participant General
27	ALFA4Hearning Model	Paglialonga	Users	Physicicans and hearing professionals	Not Listed	Participant General
27	ALFA4Hearning Model	Paglialonga	Users	Significant others	Not Listed	Participant General
37	Mobile Health Apps Evaluation Data Set	Singh, Karandeep	System usability scale	I think that I would need the support of a technical person to use this app	5 point Likert Scale	Experience
33	Measures used in the usability study	Reynoldson et al.	System usability scale	I thought the app was easy to use	5 point Likert Scale	Experience
1	Evaluation Checklist	Aguirre et al. 2022	Privacy	Is personal information gathered?	Not Listed	Privacy
1	Evaluation Checklist	Aguirre et al. 2023	Privacy	Is there a pin or password feature?	Not Listed	Privacy
1	Evaluation Checklist	Aguirre et al. 2024	Privacy	Is there a disclosure of whom has access to private information enetered into the application?	Not Listed	Privacy
16	Evaluation Checklist	Huckvale	Security and resilience	Does the app offer password protection?	Yes or No	Privacy
16	Evaluation Checklist	Huckvale	Security and resilience	Does the app offer a backup mechanism?	Yes or No	Privacy
16	Evaluation Checklist	Huckvale	HON Domains	If the app involves data collection, is there a confidentiality policy?	Yes or No	Privacy
21	Evaluation Checklist	Mobasheri	Data Extraction	Potential safety concerns	Not Listed	Privacy
24	Evaluation Checklist	Nicholas	Description Characteristics	Privacy and security	Not Listed	Privacy
32	Codebook	Radovic	Confidentiality	Assures privacy and security		Privacy
32	Evaluation Checklist	Radovic	Mental Health Specific Characteristics	Presence of legal disclaimer	Not Listed	Privacy
32	Evaluation Checklist	Radovic	Mental Health Specific Characteristics	Mention of confidentiality	Predetermined multiple choice	Privacy
33	Quality Criteria Assessment	Reynoldson et al.	Ease of Use	security	Yes or No	Privacy
34	Evaluation Checklist	Robustillo	Confidentiality and privacy	Privacy and data protection	Not Listed	Privacy
34	Evaluation Checklist	Robustillo	Confidentiality and privacy	Child protection	Not Listed	Privacy
34	Evaluation Checklist	Robustillo	Confidentiality and privacy	General security	Not Listed	Privacy
34	Evaluation Checklist	Robustillo	Confidentiality and privacy	Security in the cloud	Not Listed	Privacy
34	Adapted Questionnaire	Robustillo	Not Listed	Does the app use a secure system for the transmission of sensitive data or personal data in e-commerce?	Not Listed	Privacy
34	Adapted Questionnaire	Robustillo	Not Listed	Does the app state that third part access is available following safety standards that guarantee confidentiality at all times?	Not Listed	Privacy
34	Adapted Questionnaire	Robustillo	Not Listed	If the app provides access to the user accounts of social networking profiled, does it inform the user?	Not Listed	Privacy
34	Adapted Questionnaire	Robustillo	Not Listed	Is there an age verification process for the user?	Not Listed	Privacy
34	Adapted Questionnaire	Robustillo	Not Listed	Does the app report the security mechanisms used to protect information from unauthorised access?	Not Listed	Privacy
34	Adapted Questionnaire	Robustillo	Not Listed	Does the app features a locking mechanism for access to personal information by PIN, passwork, or other protection systems?	Not Listed	Privacy
34	Adapted Questionnaire	Robustillo	Not Listed	Does the app have a reliable password reminder?	Not Listed	Privacy
34	Adapted Questionnaire	Robustillo	Not Listed	Does the app declare the nature, terms and conditions of service in the cloud?	Not Listed	Privacy
34	Adapted Questionnaire	Robustillo	Not Listed	Can the information stored in the cloud be managed by users?	Not Listed	Privacy
37	Mobile Health Apps Evaluation Data Set	Singh, Karandeep	Privacy and Security	Does the app have a privacy policy?	Yes or No	Privacy
37	Mobile Health Apps Evaluation Data Set	Singh, Karandeep	Privacy and Security	Does the app developer provide uder information to others individually or in aggregate?	Yes or No	Privacy
37	Mobile Health Apps Evaluation Data Set	Singh, Karandeep	Privacy and Security	Does the app claim to meet the standard of HIPAA compliance?	Yes or No	Privacy
43	Evaluation Checklist	Weaver	Descriptive analysis	Presence of any disclaimer	Short answer	Privacy
2	Evaluated usability and assessment criteria for diabetes apps for the elderly.	Madlen Arnhold, Dipl-Soz et al.	Usability	Instant response to entered data, including easily understandable error messages in caseof errenous data input	5 point Likert Scale	Usability
2	Evaluated usability and assessment criteria for diabetes apps for the elderly.	Madlen Arnhold, Dipl-Soz et al.	Usability	Ability to use the application without prior knowledge	5 point Likert Scale	Usability
2	Evaluated usability and assessment criteria for diabetes apps for the elderly.	Madlen Arnhold, Dipl-Soz et al.	Usability	Ease of learning	5 point Likert Scale	Usability
2	Evaluated usability and assessment criteria for diabetes apps for the elderly.	Madlen Arnhold, Dipl-Soz et al.	Usability	Fast achievement of a first feeling of success	5 point Likert Scale	Usability
2	Evaluated usability and assessment criteria for diabetes apps for the elderly.	Madlen Arnhold, Dipl-Soz et al.	Usability	Simple distinction between click sensitive and non-click senstivite areas, also without prior knoweldge of the features of the touchscreen technology	5 point Likert Scale	Usability
4	Evaluation Checklist	Azar	Information or guideliness	App porvides primary general information or data that are not individualised	Short answer with numerical value- 1 or 0	Usability
4	Evaluation Checklist	Azar	Assessment	App asks the user for current behavioural practices or use of strategues	Short answer with numerical value- 1 or 0	Usability
4	Evaluation Checklist	Azar	Feedback	App comments on the user's current behavioural practices or use of strategies	Short answer with numerical value- 1 or 0	Usability
4	Evaluation Checklist	Azar	General assistance	App offers nonindividualised suggestions about how to change or apply a strategy that are not responses to any assessment and do not require feedback	Short answer with numerical value- 1 or 0	Usability
4	Evaluation Checklist	Azar	Individually tailored assistance	App has suggestions about how to change or apply a strategy specifically tailored to the user	Short answer with numerical value- 1 or 0	Usability
37	Mobile Health Apps Evaluation Data Set	Singh, Karandeep	System usability scale	I thought the app was easy to use	5 point Likert Scale	Experience
33	Measures used in the usability study	Reynoldson et al.	System usability scale	I thought there was too much inconsistency in this app	5 point Likert Scale	Experience
37	Mobile Health Apps Evaluation Data Set	Singh, Karandeep	System usability scale	I thought there was too much inconsistency in this app	5 point Likert Scale	Experience
33	Measures used in the usability study	Reynoldson et al.	System usability scale	I would imagine that most people would learn to use this app very quickly	5 point Likert Scale	Experience
37	Mobile Health Apps Evaluation Data Set	Singh, Karandeep	System usability scale	I would imagine that most people would learn to use this app very quickly	5 point Likert Scale	Experience
8	Evaluation Checklist	Choi	Time	Gain and loss both	Yes or No	Change techniques
32	Codebook	Radovic	Interactive	Input goes into the app in order to receive an output	Predetermined multiple choice	Usability
8	Evaluation Checklist	Choi	Time	Gain only	Yes or No	Change techniques
33	Quality Criteria Assessment	Reynoldson et al.	Ease of Use	Interactivity and connectivity	Yes or No	Usability
33	Measures used in the usability study	Reynoldson et al.	Format and wording	How detailed did you find the content of the app?	5 point Likert Scale	Usability
33	Measures used in the usability study	Reynoldson et al.	Format and wording	How useful did you find the "results" section?	5 point Likert Scale	Usability
33	Measures used in the usability study	Reynoldson et al.	Format and wording	How useful did you find the "reports" the app generated?	5 point Likert Scale	Usability
33	Measures used in the usability study	Reynoldson et al.	Format and wording	How sufficient did you feel the content of the app was in enabling you to record your pain?	5 point Likert Scale	Usability
34	Evaluation Checklist	Robustillo	Design and Relevance	Access	Not Listed	Usability
34	Evaluation Checklist	Robustillo	Design and Relevance	Usability	Not Listed	Usability
34	Adapted Questionnaire	Robustillo	Not Listed	Does the app work properly?	Not Listed	Usability
34	Adapted Questionnaire	Robustillo	Not Listed	Does the app check the size of the download?	Not Listed	Usability
34	Adapted Questionnaire	Robustillo	Not Listed	Does the app indicate the user profile to which it is addressed?	Not Listed	Usability
34	Adapted Questionnaire	Robustillo	Not Listed	Does the app adapt the content to the audience to which it is addressed?	Not Listed	Usability
34	Adapted Questionnaire	Robustillo	Not Listed	Does it show in the download what content or services offered by the app?	Not Listed	Usability
8	Evaluation Checklist	Choi	Time	Loss only	Yes or No	Change techniques
19	Functional Characteristics	Kumar et al.	User interation metric	Average rating	5 point Likert Scale	App General
19	Functional Characteristics	Kumar et al.	User interation metric	Developer Type	Predetermined multiple choice	App General
19	Functional Characteristics	Kumar et al.	User interation metric	Number of downloads	Predetermined multiple choice	App General
19	Functional Characteristics	Kumar et al.	User interation metric	Number of user rating	Not Listed	App General
19	Functional Characteristics	Kumar et al.	User interation metric	Target Audience	Predetermined multiple choice	App General
14	Evaluation Checklist	Ferron	Guideline	Recommend counseling and meds	Not Listed
36	Codebook for Content Analysis	Shen	Variable	Audience	Predetermined multiple choice	App General
16	Evaluation Checklist	Huckvale	Education	Nature of disease	Predetermined multiple choice
16	Evaluation Checklist	Huckvale	Education	Nature of treatment	Predetermined multiple choice
16	Evaluation Checklist	Huckvale	Education	Appropriate allergen or trigger avoidance	Predetermined multiple choice
16	Evaluation Checklist	Huckvale	Education	How to use treatment	Predetermined multiple choice
16	Evaluation Checklist	Huckvale	Education	Development of self	Predetermined multiple choice
16	Evaluation Checklist	Huckvale	Education	Negotiation of personalised action plan in light of goals	Predetermined multiple choice
16	Evaluation Checklist	Huckvale	Education	Recognition and management of acute exacerbation	Predetermined multiple choice
16	Evaluation Checklist	Huckvale	Education	Area where patient wants treatment to have effect	Predetermined multiple choice
17	Evaluation Checklist	Hundert	Quailty assessment	Recognition rather than recall	10 point Likert Scale

## Sheet: Sheet2
Author Number	Name of Instrument	Author	Subheading	Question	Assessment Criteria	Classification
44	BCT Taxonomy	Yang	Antecedents	Body changes	Not Listed	Behaviour monitoring
44	BCT Taxonomy	Yang	Feedback and monitoring	Biofeedback	Not Listed	Behaviour monitoring
22	BCT Taxonomy	Morrissey	Feedback and monitoring	Feedback on behaviours	Not Listed	Behaviour monitoring
44	BCT Taxonomy	Yang	Feedback and monitoring	Feedback on outcomes of behaviour	Not Listed	Behaviour monitoring
44	BCT Taxonomy	Yang	Feedback and monitoring	Monitoring of behaviour by others without feedback	Not Listed	Behaviour monitoring
44	BCT Taxonomy	Yang	Feedback and monitoring	Monitoring of outcomes of behaviour without feedback	Not Listed	Behaviour monitoring
22	BCT Taxonomy	Morrissey	Feedback and monitoring	Self-monitoring of behaviour	Not Listed	Behaviour monitoring
39	Evaluation Checklist	Thornton	Adherence to Australian Guidelines	Arrange for follow-up	Yes or No	Change techniques
44	BCT Taxonomy	Yang	Antecedents	Adding objects to the environment	Not Listed	Change techniques
44	BCT Taxonomy	Yang	Antecedents	Avoidance/reducing exposure to cue for the behaviour	Not Listed	Change techniques
44	BCT Taxonomy	Yang	Antecedents	Distraction	Not Listed	Change techniques
44	BCT Taxonomy	Yang	Antecedents	Restructuring the physical environment	Not Listed	Change techniques
44	BCT Taxonomy	Yang	Antecedents	Restructuring the social environment	Not Listed	Change techniques
8	Evaluation Checklist	Choi	Appearance	Gain and loss both	Yes or No	Change techniques
8	Evaluation Checklist	Choi	Appearance	Gain only	Yes or No	Change techniques
44	BCT Taxonomy	Yang	Associations	Associative learning	Not Listed	Change techniques
44	BCT Taxonomy	Yang	Associations	Cue signalling rewards	Not Listed	Change techniques
44	BCT Taxonomy	Yang	Associations	Exposure	Not Listed	Change techniques
22	BCT Taxonomy	Morrissey	Associations	Prompts/ cues	Not Listed	Change techniques
44	BCT Taxonomy	Yang	Associations	Reduce prompts/cues	Not Listed	Change techniques
44	BCT Taxonomy	Yang	Associations	Remove access to the reward	Not Listed	Change techniques
44	BCT Taxonomy	Yang	Associations	Remove aversive stimulus	Not Listed	Change techniques
44	BCT Taxonomy	Yang	Associations	Satiation	Not Listed	Change techniques
20	Evaluation Checklist	Middelweerd	Behaviour change techniques	Agree on behavioural contract	Not Listed	Change techniques
12	Evaluation Checklist	Direito	Behaviour change techniques	Model or demonstrate behaviour	Numerical value- 1 or 0	Change techniques
12	Evaluation Checklist	Direito	Behaviour change techniques	Motivational interviewing	Numerical value- 1 or 0	Change techniques
20	Evaluation Checklist	Middelweerd	Behaviour change techniques	Plan social support/social change	Not Listed	Change techniques
12	Evaluation Checklist	Direito	Behaviour change techniques	Prompt barrier identification	Numerical value- 1 or 0	Change techniques
12	Evaluation Checklist	Direito	Behaviour change techniques	Prompt identification as role model	Numerical value- 1 or 0	Change techniques
12	Evaluation Checklist	Direito	Behaviour change techniques	Prompt practice	Numerical value- 1 or 0	Change techniques
12	Evaluation Checklist	Direito	Behaviour change techniques	Prompt self talk	Numerical value- 1 or 0	Change techniques
12	Evaluation Checklist	Direito	Behaviour change techniques	Prompt specific goal setting	Numerical value- 1 or 0	Change techniques
20	Evaluation Checklist	Middelweerd	Behaviour change techniques	Provide contingent rewards	Not Listed	Change techniques
12	Evaluation Checklist	Direito	Behaviour change techniques	Provide feedback on performance	Numerical value- 1 or 0	Change techniques
12	Evaluation Checklist	Direito	Behaviour change techniques	Provide instruction	Numerical value- 1 or 0	Change techniques
12	Evaluation Checklist	Direito	Behaviour change techniques	Teach to use prompts/ cues	Numerical value- 1 or 0	Change techniques
12	Evaluation Checklist	Direito	Behaviour change techniques	Use follow-up prompts	Numerical value- 1 or 0	Change techniques
4	Evaluation Checklist	Azar	Behaviour strategies	Relapse prevention	Short answer with numerical value- 1 or 0	Change techniques
4	Evaluation Checklist	Azar	Behaviour strategies	Self-monitoring	Short answer with numerical value- 1 or 0	Change techniques
5	Evaluation Checklist	Bardus	Change techniques	Graded tasks	Numerical value- 1 or 0	Change techniques
5	Evaluation Checklist	Bardus	Change techniques	Review of outcome goals	Numerical value- 1 or 0	Change techniques
5	Evaluation Checklist	Bardus	Change techniques	Self-monitoring of outcomes	Numerical value- 1 or 0	Change techniques
5	Evaluation Checklist	Bardus	Change techniques	Social reward	Numerical value- 1 or 0	Change techniques
5	Evaluation Checklist	Bardus	Change techniques	Social support	Numerical value- 1 or 0	Change techniques
4	Evaluation Checklist	Azar	Cognitive strategies	Self-talk	Short answer with numerical value- 1 or 0	Change techniques
44	BCT Taxonomy	Yang	Comparison of behaviour	Demonstration of the behaviour	Not Listed	Change techniques
44	BCT Taxonomy	Yang	Comparison of behaviour	Information about others' approval	Not Listed	Change techniques
44	BCT Taxonomy	Yang	Comparison of behaviour	Social comparison	Not Listed	Change techniques
44	BCT Taxonomy	Yang	Comparison of outcomes	Comparative imagining of future outcomes	Not Listed	Change techniques
44	BCT Taxonomy	Yang	Comparison of outcomes	Pros and cons	Not Listed	Change techniques
44	BCT Taxonomy	Yang	Covert learning	Imaginary punishment	Not Listed	Change techniques
22	BCT Taxonomy	Morrissey	Covert learning	Imaginary reward	Not Listed	Change techniques
44	BCT Taxonomy	Yang	Covert learning	Vicarious consequences	Not Listed	Change techniques
44	BCT Taxonomy	Yang	Goals and planning	Action planning	Not Listed	Change techniques
44	BCT Taxonomy	Yang	Goals and planning	Behavioural Contract	Not Listed	Change techniques
44	BCT Taxonomy	Yang	Goals and planning	Commitment	Not Listed	Change techniques
44	BCT Taxonomy	Yang	Goals and planning	Discrepancy between current behaviour and goal	Not Listed	Change techniques
22	BCT Taxonomy	Morrissey	Goals and planning	Goal setting (behaviour)	Not Listed	Change techniques
44	BCT Taxonomy	Yang	Goals and planning	Review of behaviour goal	Not Listed	Change techniques
32	Codebook	Radovic	Health Condition	Mental health diagnosis or symptom mentioned	Predetermined multiple choice	Change techniques
35	Evaluation Checklist	Sama	Health Factor	Stress management	Not Listed	Change techniques
44	BCT Taxonomy	Yang	Identity	Framing/reframing	Not Listed	Change techniques
44	BCT Taxonomy	Yang	Identity	Identification of self as role model	Not Listed	Change techniques
22	BCT Taxonomy	Morrissey	Identity	Identity associated with changed behaviour	Not Listed	Change techniques
22	BCT Taxonomy	Morrissey	Identity	Incompatible beliefs	Not Listed	Change techniques
22	BCT Taxonomy	Morrissey	Identity	Valued self-identify	Not Listed	Change techniques
41	Coding Manual	Vollmer	Intention	Prompt intent formation	Not Listed	Change techniques
8	Evaluation Checklist	Choi	Money	Loss only	Yes or No	Change techniques
22	BCT Taxonomy	Morrissey	Natural consequences	Antipated regret	Not Listed	Change techniques
44	BCT Taxonomy	Yang	Natural consequences	Information about emotional consequences	Not Listed	Change techniques
44	BCT Taxonomy	Yang	Natural consequences	Information about health consequences	Not Listed	Change techniques
44	BCT Taxonomy	Yang	Natural consequences	Information about social and environmental consequences	Not Listed	Change techniques
44	BCT Taxonomy	Yang	Natural consequences	Monitoring of emotional consequences	Not Listed	Change techniques
44	BCT Taxonomy	Yang	Natural consequences	Salience of consequences	Not Listed	Change techniques
10	Behaviour change technique definitions	Conroy	Not Listed	Prompt review of behavioural goals	Not Listed	Change techniques
10	Behaviour change technique definitions	Conroy	Not Listed	Prompt self-monitoring of behaviour	Not Listed	Change techniques
10	Behaviour change technique definitions	Conroy	Not Listed	Provide information about other's approval	Not Listed	Change techniques
10	Behaviour change technique definitions	Conroy	Not Listed	Set graded tasks	Not Listed	Change techniques
10	Behaviour change technique definitions	Conroy	Not Listed	Time management	Not Listed	Change techniques
29	Evaluation Checklist	Pandher	Patient education	Medication/ treatment	Not Listed	Change techniques
40	Coding Behaviour Change Techniques	Ubhi	Promoting Engagement	Shaping	Yes or No	Change techniques
44	BCT Taxonomy	Yang	Regulation	Conserving mental resources	Not Listed	Change techniques
22	BCT Taxonomy	Morrissey	Regulation	Pharmacological support	Not Listed	Change techniques
44	BCT Taxonomy	Yang	Regulation	Reduce negtaive emotions	Not Listed	Change techniques
44	BCT Taxonomy	Yang	Repitition and substitution	Behaviour substitutions	Not Listed	Change techniques
44	BCT Taxonomy	Yang	Repitition and substitution	Behavioural practice/rehersal	Not Listed	Change techniques
44	BCT Taxonomy	Yang	Repitition and substitution	Generalisation of target behaviour	Not Listed	Change techniques
22	BCT Taxonomy	Morrissey	Repitition and substitution	Habit formation	Not Listed	Change techniques
44	BCT Taxonomy	Yang	Repitition and substitution	Habit reversal	Not Listed	Change techniques
44	BCT Taxonomy	Yang	Reward and threat	Future punishment	Not Listed	Change techniques
44	BCT Taxonomy	Yang	Reward and threat	Incentive (outcome)	Not Listed	Change techniques
44	BCT Taxonomy	Yang	Reward and threat	Material incentive (behaviour)	Not Listed	Change techniques
22	BCT Taxonomy	Morrissey	Reward and threat	Material reward (behaviour)	Not Listed	Change techniques
44	BCT Taxonomy	Yang	Reward and threat	Non-specific incentive	Not Listed	Change techniques
44	BCT Taxonomy	Yang	Reward and threat	Non-specific reward	Not Listed	Change techniques
44	BCT Taxonomy	Yang	Reward and threat	Reward (outcome)	Not Listed	Change techniques
44	BCT Taxonomy	Yang	Reward and threat	Self-incentive	Not Listed	Change techniques
22	BCT Taxonomy	Morrissey	Reward and threat	Self-reward	Not Listed	Change techniques
22	BCT Taxonomy	Morrissey	Reward and threat	Social incentive	Not Listed	Change techniques
44	BCT Taxonomy	Yang	Scheduled consequences	Behaviour cost	Not Listed	Change techniques
44	BCT Taxonomy	Yang	Scheduled consequences	Punishment	Not Listed	Change techniques
44	BCT Taxonomy	Yang	Scheduled consequences	Reduce reward frequency	Not Listed	Change techniques
44	BCT Taxonomy	Yang	Scheduled consequences	Remove punishment	Not Listed	Change techniques
44	BCT Taxonomy	Yang	Scheduled consequences	Remove reward	Not Listed	Change techniques
44	BCT Taxonomy	Yang	Scheduled consequences	Reward alternative behaviour	Not Listed	Change techniques
44	BCT Taxonomy	Yang	Scheduled consequences	Reward approximation	Not Listed	Change techniques
44	BCT Taxonomy	Yang	Scheduled consequences	Reward incompatible behaviour	Not Listed	Change techniques
44	BCT Taxonomy	Yang	Scheduled consequences	Rewarding completion	Not Listed	Change techniques
22	BCT Taxonomy	Morrissey	Scheduled consequences	Situation-specific reward	Not Listed	Change techniques
44	BCT Taxonomy	Yang	Self-belief	Focus on past success	Not Listed	Change techniques
44	BCT Taxonomy	Yang	Self-belief	Mental rehersal of successful performance	Not Listed	Change techniques
44	BCT Taxonomy	Yang	Self-belief	Verbal persuasion about capability	Not Listed	Change techniques
44	BCT Taxonomy	Yang	Shaping Knowledge	Behavioural experiments	Not Listed	Change techniques
22	BCT Taxonomy	Morrissey	Shaping Knowledge	Information about Antecedents	Not Listed	Change techniques
44	BCT Taxonomy	Yang	Shaping Knowledge	Instruction on how to perfom the behaviour	Not Listed	Change techniques
22	BCT Taxonomy	Morrissey	Shaping Knowledge	Re-attribution	Not Listed	Change techniques
41	Coding Manual	Vollmer	Social influence	Provide opportunities for social comparison	Not Listed	Change techniques
44	BCT Taxonomy	Yang	Social Support	Social Support (emotional)	Not Listed	Change techniques
22	BCT Taxonomy	Morrissey	Social Support	Social Support (practical)	Not Listed	Change techniques
44	BCT Taxonomy	Yang	Social Support	Social Support (unspecified)	Not Listed	Change techniques
26	Evidence based behavioural strategies	Pagoto	Strategy	problem Solving	Not Listed	Change techniques
26	Evidence based behavioural strategies	Pagoto	Strategy	Stimulus control	Not Listed	Change techniques
44	BCT Taxonomy	Yang	Comparison of outcomes	Credible source	Not Listed	Content
16	Evaluation Checklist	Huckvale	Basic Details	Language	Short answer	Design
41	Coding Manual	Vollmer	General Techniques	Personalisation	Yes or No	Design
17	Evaluation Checklist	Hundert	Quailty assessment	Ability to export data from app	Not Listed	Design
17	Evaluation Checklist	Hundert	Quailty assessment	Reports linking multiple variables	Not Listed	Design
14	Evaluation Checklist	Ferron	Guideline	Assess willingness to quit	Not Listed	Experience
33	Quality Criteria Assessment	Reynoldson et al.	Ease of Use	Navigation: Is moving betweek screens logical/accurate/appropriate/uninterrupted; are all necessary screen links present?	Yes or No	Usability
14	Evaluation Checklist	Ferron	Guideline	Ask for tobacco use status	Not Listed
